# Supplementary material for: Evaluation of the informatician perspective: determining types of research papers preferred by clinicians
Source: BMC Med Inform Decis Mak. 2017 Jul 5;17(Suppl 2):74. doi: 10.1186/s12911-017-0463-z (PMC5506573; doi:10.1186/s12911-017-0463-z)
Supplement: Additional file 1: Table S1. — Country of residence distributions of the clinicians. Table S2. Publication type distributions of the articles read by the clinicians. Table S3. Times of the journals read by the clinicians in each medical specialty group. Table S4. List of major MeSH terms having significant different frequencies between clinicians’ reading libraries and a random sample Table S5. List of minor MeSH terms having significant different frequencies between clinicians’ reading libraries and a random sample. (XLS 313 kb) [file 12911_2017_463_MOESM1_ESM.xls]

## Sheet: S1
Table S1: Country of residence distributions of the clinicians
Country of Residence	Number of Clinicians	Country of Residence	Number of Clinicians
United States	33	Egypt	1
United Kingdom	16	Indonesia	1
Germany	5	Ireland	1
India	5	Israel	1
France	4	Malaysia	1
Italy	3	Namibia	1
New Zealand	3	Netherlands	1
Spain	3	Norway	1
Canada	2	Romania	1
Denmark	2	Senegal	1
Mexico	2	South Africa	1
Australia	1	Sudan	1
Austria	1	Thailand	1
Brazil	1	Turkey	1
Colombia	1

## Sheet: S2
Table S2: Publication type distributions of the articles read by the clinicians
Journal Article: 5919
Guidelines	Clinical Trials		Reviews	Evaluation and Validation Studies		Research Articles		Case Reports		Comments
29	508		1093	185		3698		259		147
Non Journal Article: 302
Letters		Editorials			News		Reviews		Others
142		106			19		19		16

## Sheet: S3
	Table S3: Times of the journals read by the clinicians in each medical specialty group
Specialty	Name of Journal	Number of times read
Surgery	Arthroscopy : the journal of arthroscopic & related surgery	88
Surgery	Clinical orthopaedics and related research	78
Surgery	The Journal of bone and joint surgery. American volume	39
Surgery	The Journal of bone and joint surgery. British volume	37
Surgery	Journal of orthopaedic research : official publication of the Orthopaedic	25
Surgery	Spine	23
Surgery	The American journal of sports medicine	22
Surgery	The Journal of arthroplasty	22
Surgery	Orthopedics	20
Surgery	Knee surgery, sports traumatology, arthroscopy : official journal of the ESSKA	18
Surgery	Pain physician	16
Surgery	Hip international : the journal of clinical and experimental research on hip	15
Surgery	Archives of orthopaedic and trauma surgery	14
Surgery	Arthritis and rheumatism	13
Surgery	BMC musculoskeletal disorders	12
Surgery	Acta orthopaedica	11
Surgery	AJR. American journal of roentgenology	11
Surgery	Pain medicine (Malden, Mass.)	10
Surgery	International orthopaedics	9
Surgery	Journal of ultrasound in medicine	9
Surgery	Rheumatology (Oxford, England)	9
Surgery	The Journal of the American Academy of Orthopaedic Surgeons	9
Surgery	Acta orthopaedica Belgica	8
Surgery	Journal of orthopaedic trauma	8
Surgery	Radiology	8
Surgery	Regional anesthesia and pain medicine	8
Surgery	Annals of the rheumatic diseases	7
Surgery	Clinics in sports medicine	7
Surgery	Instructional course lectures	7
Surgery	The Journal of manual & manipulative therapy	7
Surgery	Clinical neurophysiology	6
Surgery	Injury	6
Surgery	Journal of biomechanics	6
Surgery	Journal of childrens orthopaedics	6
Surgery	Osteoarthritis and cartilage / OARS, Osteoarthritis Research Society	6
Surgery	Pain practice : the official journal of World Institute of Pain	6
Surgery	Plastic and reconstructive surgery	6
Surgery	Seminars in musculoskeletal radiology	6
Surgery	Skeletal radiology	6
Surgery	The Journal of hand surgery	6
Surgery	The Journal of rheumatology	6
Surgery	The Orthopedic clinics of North America	6
Surgery	Archives of physical medicine and rehabilitation	5
Surgery	Arthritis research & therapy	5
Surgery	British journal of sports medicine	5
Surgery	Clinical biomechanics (Bristol, Avon)	5
Surgery	European spine journal : official publication of the European Spine Society, the	5
Surgery	Journal of clinical oncology	5
Surgery	Journal of orthopaedic science : official journal of the Japanese Orthopaedic	5
Surgery	Journal of pediatric orthopedics	5
Surgery	NeuroImage	5
Surgery	PloS one	5
Surgery	The Clinical journal of pain	5
Surgery	The Journal of orthopaedic and sports physical therapy	5
Surgery	World journal of surgery	5
Surgery	Biomaterials	4
Surgery	Der Orthopade	4
Surgery	Foot & ankle international	4
Surgery	Journal of science and medicine in sport / Sports Medicine Australia	4
Surgery	Manual therapy	4
Surgery	Neurosurgery	4
Surgery	Ortopedia, traumatologia, rehabilitacja	4
Surgery	Pain	4
Surgery	Pediatric radiology	4
Surgery	Physical therapy in sport	4
Surgery	PM & R : the journal of injury, function, and rehabilitation	4
Surgery	The Journal of foot and ankle surgery	4
Surgery	Acta orthopaedica Scandinavica	3
Surgery	American journal of orthopedics (Belle Mead, N.J.)	3
Surgery	Anesthesia and analgesia	3
Surgery	Annals of internal medicine	3
Surgery	BMJ (Clinical research ed.)	3
Surgery	Bone	3
Surgery	Chinese medical journal	3
Surgery	Clinical journal of sport medicine : official journal of the Canadian Academy of	3
Surgery	Current reviews in musculoskeletal medicine	3
Surgery	European journal of radiology	3
Surgery	European radiology	3
Surgery	Foot & ankle specialist	3
Surgery	Indian journal of orthopaedics	3
Surgery	International journal of radiation oncology, biology, physics	3
Surgery	The journal of the American Medical Association	3
Surgery	Journal of biomedical materials research. Part A	3
Surgery	Journal of bone and mineral research	3
Surgery	Journal of clinical anesthesia	3
Surgery	Journal of hand surgery (Edinburgh, Scotland)	3
Surgery	Journal of hepato-biliary-pancreatic sciences	3
Surgery	Journal of orthopaedic surgery and research	3
Surgery	Journal of rehabilitation medicine : official journal of the UEMS European Board	3
Surgery	Journal of shoulder and elbow surgery / American Shoulder and Elbow Surgeons	3
Surgery	Journal of spinal disorders & techniques	3
Surgery	Journal of the American Podiatric Medical Association	3
Surgery	La Radiologia medica	3
Surgery	Orthopaedics & traumatology, surgery & research : OTSR	3
Surgery	PNAS	3
Surgery	Sports medicine (Auckland, N.Z.)	3
Surgery	Strahlentherapie und Onkologie : Organ der Deutschen Rontgengesellschaft [et	3
Surgery	Studies in health technology and informatics	3
Surgery	Surgical and radiologic anatomy : SRA	3
Surgery	The Cochrane database of systematic reviews	3
Surgery	The international journal of medical robotics + computer assisted surgery : MRCAS	3
Surgery	The Journal of trauma	3
Surgery	The Journal of urology	3
Surgery	The Knee	3
Surgery	The Korean journal of pain	3
Surgery	The New England journal of medicine	3
Surgery	Turkish neurosurgery	3
Surgery	Acta anaesthesiologica Scandinavica	2
Surgery	Acta neurochirurgica	2
Surgery	Acta orthopaedica et traumatologica turcica	2
Surgery	Annals of plastic surgery	2
Surgery	Annals of surgery	2
Surgery	Annals of the New York Academy of Sciences	2
Surgery	Anticancer research	2
Surgery	ANZ journal of surgery	2
Surgery	Arthritis research	2
Surgery	Australian family physician	2
Surgery	BMC cancer	2
Surgery	BMC medicine	2
Surgery	Brain : a journal of neurology	2
Surgery	Breast cancer research : BCR	2
Surgery	British medical bulletin	2
Surgery	Chiropractic & manual therapies	2
Surgery	Chiropractic & osteopathy	2
Surgery	Clinical anatomy (New York, N.Y.)	2
Surgery	Clinical and experimental rheumatology	2
Surgery	Clinical oral implants research	2
Surgery	Clinical rehabilitation	2
Surgery	Clinics in orthopedic surgery	2
Surgery	Current sports medicine reports	2
Surgery	Experimental brain research	2
Surgery	FASEB journal : official publication of the Federation of American Societies for	2
Surgery	Foot and ankle surgery : official journal of the European Society of Foot and	2
Surgery	HSS journal : the musculoskeletal journal of Hospital for Special Surgery	2
Surgery	Immunological reviews	2
Surgery	Indian journal of pediatrics	2
Surgery	Inflammation research : official journal of the European Histamine Research	2
Surgery	Intensive care medicine	2
Surgery	International journal of oncology	2
Surgery	International journal of sports medicine	2
Surgery	JBR-BTR : organe de la Societe royale belge de radiologie (SRBR) = orgaan van de	2
Surgery	Journal of biomedical materials research. Part B, Applied biomaterials	2
Surgery	Journal of clinical neuroscience : official journal of the Neurosurgical Society	2
Surgery	Journal of clinical ultrasound : JCU	2
Surgery	Journal of immunology (Baltimore, Md. : 1950)	2
Surgery	Journal of Korean Neurosurgical Society	2
Surgery	Journal of magnetic resonance imaging : JMRI	2
Surgery	Journal of neurology, neurosurgery, and psychiatry	2
Surgery	Journal of orthopaedic surgery (Hong Kong)	2
Surgery	Journal of surgical orthopaedic advances	2
Surgery	Journal of the American College of Surgeons	2
Surgery	Journal of the Medical Association of Thailand = Chotmaihet thangphaet	2
Surgery	Journal of vascular and interventional radiology : JVIR	2
Surgery	Lab on a chip	2
Surgery	Lancet	2
Surgery	Medical decision making	2
Surgery	Muscle & nerve	2
Surgery	Neurology	2
Surgery	Neurosurgical focus	2
Surgery	Osteoporosis international	2
Surgery	Pain research & management	2
Surgery	Pediatric surgery international	2
Surgery	Pediatrics	2
Surgery	Radiologia	2
Surgery	Scoliosis	2
Surgery	Sports medicine and arthroscopy review	2
Surgery	The British journal of radiology	2
Surgery	The International journal of clinical and experimental hypnosis	2
Surgery	The International journal of neuroscience	2
Surgery	The Iowa orthopaedic journal	2
Surgery	The Journal of biological chemistry	2
Surgery	The Journal of pediatrics	2
Surgery	Ultrasound in medicine & biology	2
Surgery	Academic emergency medicine	1
Surgery	Acta chirurgiae orthopaedicae et traumatologiae Cechoslovaca	1
Surgery	Acta cirurgica brasileira / Sociedade Brasileira para Desenvolvimento Pesquisa em	1
Surgery	Acta neurochirurgica. Supplement	1
Surgery	Acta ortopedica mexicana	1
Surgery	Acta radiologica (Stockholm, Sweden : 1987)	1
Surgery	Acupuncture & electro-therapeutics research	1
Surgery	Acupuncture in medicine : journal of the British Medical Acupuncture Society	1
Surgery	Advances in health sciences education : theory and practice	1
Surgery	Aging clinical and experimental research	1
Surgery	Agri (Algoloji) Derneginin Yayin organidir	1
Surgery	American journal of neuroradiology	1
Surgery	American family physician	1
Surgery	American journal of clinical pathology	1
Surgery	American journal of physical anthropology	1
Surgery	American journal of physical medicine & rehabilitation / Association of Academic	1
Surgery	Anaesthesia	1
Surgery	Anaesthesia and intensive care	1
Surgery	Anatomy research international	1
Surgery	Annals of epidemiology	1
Surgery	Annals of oncology	1
Surgery	Annals of physical and rehabilitation medicine	1
Surgery	Annals of surgical oncology	1
Surgery	Annals of the Royal College of Surgeons of England	1
Surgery	Antimicrobial agents and chemotherapy	1
Surgery	Archives of biochemistry and biophysics	1
Surgery	Archives of neurology	1
Surgery	Archives of osteoporosis	1
Surgery	Arquivos de neuro-psiquiatria	1
Surgery	Asian journal of transfusion science	1
Surgery	Bio-medical materials and engineering	1
Surgery	Biochemical pharmacology	1
Surgery	Biomedical engineering online	1
Surgery	BJU international	1
Surgery	Blood	1
Surgery	BMC research notes	1
Surgery	BMJ open	1
Surgery	British journal of anaesthesia	1
Surgery	British journal of haematology	1
Surgery	British journal of rheumatology	1
Surgery	Bulletin of the NYU hospital for joint diseases	1
Surgery	Canadian Association of Radiologists journal = Journal lAssociation canadienne	1
Surgery	Canadian family physician Medecin de famille canadien	1
Surgery	Canadian journal of veterinary research = Revue canadienne de recherche	1
Surgery	Cancer biology & therapy	1
Surgery	Cancer immunology, immunotherapy : CII	1
Surgery	Cancer research	1
Surgery	Carcinogenesis	1
Surgery	Cardiovascular & hematological agents in medicinal chemistry	1
Surgery	Cardiovascular research	1
Surgery	Cell proliferation	1
Surgery	Cerebral cortex (New York, N.Y. : 1991)	1
Surgery	Chang Gung medical journal	1
Surgery	Circulation	1
Surgery	Clinical & experimental metastasis	1
Surgery	Clinical and applied thrombosis/hemostasis : official journal of the	1
Surgery	Clinical and experimental immunology	1
Surgery	Clinical cancer research : an official journal of the American Association for	1
Surgery	Clinical cases in mineral and bone metabolism : the official journal of the	1
Surgery	Clinical chemistry	1
Surgery	Clinical epidemiology	1
Surgery	Clinical lymphoma & myeloma	1
Surgery	Clinical nuclear medicine	1
Surgery	Clinical radiology	1
Surgery	Clinical rheumatology	1
Surgery	Clinics in podiatric medicine and surgery	1
Surgery	Canadian Medical Association journal	1
Surgery	Collegium antropologicum	1
Surgery	Computer aided surgery : official journal of the International Society for	1
Surgery	Conference proceedings : Annual International Conference of the IEEE	1
Surgery	Critical reviews in immunology	1
Surgery	Current opinion in immunology	1
Surgery	Current opinion in investigational drugs (London, England : 2000)	1
Surgery	Current opinion in pediatrics	1
Surgery	Current pain and headache reports	1
Surgery	Current problems in diagnostic radiology	1
Surgery	Deutsches Arzteblatt international	1
Surgery	Developmental medicine and child neurology	1
Surgery	Diabetes care	1
Surgery	Disability and rehabilitation	1
Surgery	Epilepsy research	1
Surgery	European cells & materials	1
Surgery	European journal of cancer (Oxford, England : 1990)	1
Surgery	European journal of medical research	1
Surgery	European journal of pain (London, England)	1
Surgery	European journal of pediatrics	1
Surgery	European journal of physical and rehabilitation medicine	1
Surgery	European review for medical and pharmacological sciences	1
Surgery	Evidence-based complementary and alternative medicine : eCAM	1
Surgery	Experimental cell research	1
Surgery	Experimental hematology	1
Surgery	Experimental neurology	1
Surgery	Expert opinion on pharmacotherapy	1
Surgery	Expert opinion on therapeutic targets	1
Surgery	Expert review of neurotherapeutics	1
Surgery	Foot (Edinburgh, Scotland)	1
Surgery	Frontiers in psychiatry	1
Surgery	Frontiers in systems neuroscience	1
Surgery	Gait & posture	1
Surgery	Handchirurgie, Mikrochirurgie, plastische Chirurgie : Organ der Deutschsprachigen	1
Surgery	Head & neck	1
Surgery	Health psychology : official journal of the Division of Health Psychology,	1
Surgery	Hernia : the journal of hernias and abdominal wall surgery	1
Surgery	Immunobiology	1
Surgery	In vivo (Athens, Greece)	1
Surgery	Indian journal of medical sciences	1
Surgery	International archives of allergy and immunology	1
Surgery	International journal of adolescent medicine and health	1
Surgery	International journal of cancer. Journal international du cancer	1
Surgery	International journal of medical sciences	1
Surgery	International journal of sports physical therapy	1
Surgery	Interventional neuroradiology : journal of peritherapeutic neuroradiology,	1
Surgery	Iranian journal of allergy, asthma, and immunology	1
Surgery	Irish journal of medical science	1
Surgery	Japanese journal of clinical oncology	1
Surgery	Journal of atherosclerosis and thrombosis	1
Surgery	Journal of athletic training	1
Surgery	Journal of biomedical materials research	1
Surgery	Journal of biomedicine & biotechnology	1
Surgery	Journal of bone and mineral metabolism	1
Surgery	Journal of cellular and molecular medicine	1
Surgery	Journal of chemotherapy (Florence, Italy)	1
Surgery	Journal of chiropractic medicine	1
Surgery	Journal of clinical immunology	1
Surgery	Journal of clinical rheumatology : practical reports on rheumatic &	1
Surgery	Journal of computer assisted tomography	1
Surgery	Journal of cutaneous pathology	1
Surgery	Journal of foot and ankle research	1
Surgery	Journal of gastrointestinal surgery	1
Surgery	Journal of manipulative and physiological therapeutics	1
Surgery	Journal of multidisciplinary healthcare	1
Surgery	Journal of neuroimmunology	1
Surgery	Journal of oral and maxillofacial surgery : official journal of the American	1
Surgery	Journal of pain research	1
Surgery	Journal of periodontology	1
Surgery	Journal of physiotherapy	1
Surgery	Journal of sleep research	1
Surgery	Journal of special operations medicine : a peer reviewed journal for SOF medical	1
Surgery	Journal of the American Geriatrics Society	1
Surgery	Journal of the Chinese Medical Association : JCMA	1
Surgery	Journal of the Royal Society, Interface / the Royal Society	1
Surgery	Journal of virology	1
Surgery	Journal of wound care	1
Surgery	Kathmandu University medical journal (KUMJ)	1
Surgery	Lancet neurology	1
Surgery	Lijecnicki vjesnik	1
Surgery	Magnetic resonance imaging clinics of North America	1
Surgery	Matrix biology : journal of the International Society for Matrix Biology	1
Surgery	Medical image analysis	1
Surgery	Medical image computing and computer-assisted intervention : MICCAI	1
Surgery	Medical oncology (Northwood, London, England)	1
Surgery	Medical science monitor : international medical journal of experimental and	1
Surgery	Medical ultrasonography	1
Surgery	Medicine and science in sports and exercise	1
Surgery	Methods (San Diego, Calif.)	1
Surgery	Middle East journal of anesthesiology	1
Surgery	Minimally invasive neurosurgery : MIN	1
Surgery	Molecular pain	1
Surgery	Nature	1
Surgery	Nature reviews. Immunology	1
Surgery	Nature reviews. Rheumatology	1
Surgery	Neoplasia (New York, N.Y.)	1
Surgery	Neuro endocrinology letters	1
Surgery	Neuroimaging clinics of North America	1
Surgery	Neurologia i neurochirurgia polska	1
Surgery	Neurologia medico-chirurgica	1
Surgery	Neurology India	1
Surgery	Neuromodulation : journal of the International Neuromodulation Society	1
Surgery	Nigerian journal of clinical practice	1
Surgery	Nutrition journal	1
Surgery	Oral oncology	1
Surgery	OTJR : occupation, participation and health	1
Surgery	Otology & neurotology : official publication of the American Otological Society,	1
Surgery	Pain management	1
Surgery	Pain management nursing : official journal of the American Society of Pain	1
Surgery	Pediatric emergency care	1
Surgery	Pharmacological reports : PR	1
Surgery	Physical review. E, Statistical, nonlinear, and soft matter physics	1
Surgery	Physics in medicine and biology	1
Surgery	Plastic surgical nursing : official journal of the American Society of Plastic	1
Surgery	Primary care	1
Surgery	Psychological reports	1
Surgery	Qualitative health research	1
Surgery	Research in sports medicine (Print)	1
Surgery	Revista brasileira de fisioterapia (Sao Carlos (Sao Paulo, Brazil))	1
Surgery	Revista clinica espanola	1
Surgery	Rheumatology international	1
Surgery	Scandinavian journal of medicine & science in sports	1
Surgery	Scandinavian journal of psychology	1
Surgery	Seminars in interventional radiology	1
Surgery	Seminars in plastic surgery	1
Surgery	Simulation in healthcare	1
Surgery	Singapore medical journal	1
Surgery	Social science & medicine (1982)	1
Surgery	Sports health	1
Surgery	Surgical endoscopy	1
Surgery	Surgical innovation	1
Surgery	Surgical neurology	1
Surgery	Surgical neurology international	1
Surgery	Surgical technology international	1
Surgery	The American journal of emergency medicine	1
Surgery	The American journal of pathology	1
Surgery	The Analyst	1
Surgery	The Australian journal of physiotherapy	1
Surgery	The British journal of general practice	1
Surgery	The Indian journal of surgery	1
Surgery	The International journal of oral & maxillofacial implants	1
Surgery	The Journal of clinical investigation	1
Surgery	The Journal of emergency medicine	1
Surgery	The Journal of family practice	1
Surgery	The Journal of hand surgery, European volume	1
Surgery	The Journal of neuroscience : the official journal of the Society for	1
Surgery	The lancet oncology	1
Surgery	The Medical journal of Australia	1
Surgery	The Mount Sinai journal of medicine, New York	1
Surgery	The open biomedical engineering journal	1
Surgery	The spine journal : official journal of the North American Spine Society	1
Surgery	The Veterinary clinics of North America. Equine practice	1
Surgery	Thrombosis and haemostasis	1
Surgery	Toxicon : official journal of the International Society on Toxinology	1
Surgery	Transfusion	1
Surgery	Transfusion and apheresis science : official journal of the World Apheresis	1
Surgery	Translational research : the journal of laboratory and clinical medicine	1
Surgery	Ugeskrift for laeger	1
Surgery	Urologic oncology	1
Surgery	Urology	1
Surgery	Vestnik Rossiiskoi akademii meditsinskikh nauk / Rossiiskaia akademiia	1
Surgery	Veterinary surgery : VS	1
Surgery	World journal of gastroenterology	1
Surgery	World neurosurgery	1
Surgery	Zeitschrift fur Orthopadie und Unfallchirurgie	1
Radiology	AJR. American journal of roentgenology	11
Radiology	Radiology	9
Radiology	Acta radiologica (Stockholm, Sweden : 1987)	2
Radiology	Radiographics : a review publication of the Radiological Society of North	2
Radiology	Archives of internal medicine	1
Radiology	European radiology	1
Radiology	Journal of ultrasound in medicine	1
Psychiatry	NeuroImage	29
Psychiatry	Biological psychiatry	21
Psychiatry	The American journal of psychiatry	19
Psychiatry	Journal of consulting and clinical psychology	18
Psychiatry	Journal of personality and social psychology	16
Psychiatry	Nature neuroscience	13
Psychiatry	Neuropsychologia	13
Psychiatry	Human brain mapping	12
Psychiatry	Archives of general psychiatry	11
Psychiatry	Trends in cognitive sciences	10
Psychiatry	The Journal of neuroscience : the official journal of the Society for	9
Psychiatry	Brain and cognition	8
Psychiatry	Brain research	8
Psychiatry	Consciousness and cognition	8
Psychiatry	Nature	8
Psychiatry	Psychological medicine	8
Psychiatry	Development and psychopathology	7
Psychiatry	Journal of the American Psychoanalytic Association	7
Psychiatry	Neuroreport	7
Psychiatry	Annals of the New York Academy of Sciences	6
Psychiatry	Cognition	6
Psychiatry	Journal of autism and developmental disorders	6
Psychiatry	Journal of the American Academy of Child and Adolescent Psychiatry	6
Psychiatry	Psychiatry research	6
Psychiatry	Psychophysiology	6
Psychiatry	Psychotherapy and psychosomatics	6
Psychiatry	Social cognitive and affective neuroscience	6
Psychiatry	The British journal of psychiatry : the journal of mental science	6
Psychiatry	Brain : a journal of neurology	5
Psychiatry	Journal of cognitive neuroscience	5
Psychiatry	Journal of neurophysiology	5
Psychiatry	Journal of personality assessment	5
Psychiatry	Philosophical transactions of the Royal Society of London. Series B, Biological	5
Psychiatry	Psychological science	5
Psychiatry	Psychotherapy (Chicago, Ill.)	5
Psychiatry	The Journal of nervous and mental disease	5
Psychiatry	The Journal of psychotherapy practice and research	5
Psychiatry	Child development	4
Psychiatry	Journal of child psychology and psychiatry, and allied disciplines	4
Psychiatry	Journal of clinical psychology	4
Psychiatry	Nature reviews. Neuroscience	4
Psychiatry	PNAS	4
Psychiatry	Progress in neuro-psychopharmacology & biological psychiatry	4
Psychiatry	Science (New York, N.Y.)	4
Psychiatry	Trends in neurosciences	4
Psychiatry	Acta psychiatrica Scandinavica	3
Psychiatry	Behaviour research and therapy	3
Psychiatry	BMC neuroscience	3
Psychiatry	BMJ (Clinical research ed.)	3
Psychiatry	Cerebral cortex (New York, N.Y. : 1991)	3
Psychiatry	Clinical psychology review	3
Psychiatry	Current biology : CB	3
Psychiatry	The journal of the American Medical Association	3
Psychiatry	Journal of personality	3
Psychiatry	Journal of youth and adolescence	3
Psychiatry	Magnetic resonance imaging	3
Psychiatry	Magnetic resonance in medicine : official journal of the Society of Magnetic	3
Psychiatry	Neurology	3
Psychiatry	Neuron	3
Psychiatry	Personality & social psychology bulletin	3
Psychiatry	Progress in brain research	3
Psychiatry	Progress in neurobiology	3
Psychiatry	Psychiatry	3
Psychiatry	Psychological bulletin	3
Psychiatry	Schizophrenia research	3
Psychiatry	The American psychologist	3
Psychiatry	The Behavioral and brain sciences	3
Psychiatry	The International journal of psycho-analysis	3
Psychiatry	The Journal of clinical psychiatry	3
Psychiatry	Advances in water resources	2
Psychiatry	American journal of psychotherapy	2
Psychiatry	Annals of internal medicine	2
Psychiatry	Behavioural brain research	2
Psychiatry	Bulletin of the Menninger Clinic	2
Psychiatry	Canadian journal of psychiatry. Revue canadienne de psychiatrie	2
Psychiatry	CNS spectrums	2
Psychiatry	Depression and anxiety	2
Psychiatry	Developmental psychology	2
Psychiatry	Drug and alcohol dependence	2
Psychiatry	Geriatrics & gerontology international	2
Psychiatry	IEEE transactions on medical imaging	2
Psychiatry	International journal of psychophysiology	2
Psychiatry	Journal of abnormal psychology	2
Psychiatry	Journal of child and adolescent psychopharmacology	2
Psychiatry	Journal of clinical psychopharmacology	2
Psychiatry	Journal of immunology (Baltimore, Md. : 1950)	2
Psychiatry	Journal of nuclear medicine : official publication, Society of Nuclear Medicine	2
Psychiatry	Journal of psychiatric research	2
Psychiatry	Journal of psychosomatic research	2
Psychiatry	Lancet	2
Psychiatry	Medical hypotheses	2
Psychiatry	Medicine, science, and the law	2
Psychiatry	Molecular autism	2
Psychiatry	Neural networks : the official journal of the International Neural Network	2
Psychiatry	Neuropsychology	2
Psychiatry	Neuroscience	2
Psychiatry	Neuroscience and biobehavioral reviews	2
Psychiatry	Personality and social psychology review : an official journal of the Society for	2
Psychiatry	PloS one	2
Psychiatry	Psychological review	2
Psychiatry	Psychopharmacology	2
Psychiatry	Psychosomatic medicine	2
Psychiatry	Psychotherapy research : journal of the Society for Psychotherapy Research	2
Psychiatry	Social neuroscience	2
Psychiatry	The British journal of medical psychology	2
Psychiatry	The Cochrane database of systematic reviews	2
Psychiatry	Acta neurochirurgica	1
Psychiatry	Acta paediatrica (Oslo, Norway : 1992). Supplement	1
Psychiatry	Acta psychologica	1
Psychiatry	Addiction (Abingdon, England)	1
Psychiatry	American journal of neuroradiology	1
Psychiatry	AJR. American journal of roentgenology	1
Psychiatry	American journal of medical genetics. Part B, Neuropsychiatric genetics : the	1
Psychiatry	American journal of public health	1
Psychiatry	Anatomy and embryology	1
Psychiatry	Annals of general psychiatry	1
Psychiatry	Annals of neurology	1
Psychiatry	Annual review of clinical psychology	1
Psychiatry	Annual review of neuroscience	1
Psychiatry	Annual review of psychology	1
Psychiatry	Assessment	1
Psychiatry	Behavioral neuroscience	1
Psychiatry	Behavioral sciences & the law	1
Psychiatry	Biochemistry and molecular biology education : a bimonthly publication of the	1
Psychiatry	Biology of the neonate	1
Psychiatry	Bipolar disorders	1
Psychiatry	Brain & development	1
Psychiatry	Brain research bulletin	1
Psychiatry	Brain research reviews	1
Psychiatry	Brain research. Cognitive brain research	1
Psychiatry	Bundesgesundheitsblatt, Gesundheitsforschung, Gesundheitsschutz	1
Psychiatry	Cardiovascular research	1
Psychiatry	Cell reports	1
Psychiatry	Cellular and molecular biology (Noisy-le-Grand, France)	1
Psychiatry	Cephalalgia : an international journal of headache	1
Psychiatry	Clinical child psychology and psychiatry	1
Psychiatry	Clinical neurophysiology	1
Psychiatry	Clinical nurse specialist CNS	1
Psychiatry	Clinical psychology & psychotherapy	1
Psychiatry	Cognitive behaviour therapy	1
Psychiatry	Cognitive, affective & behavioral neuroscience	1
Psychiatry	Current neurology and neuroscience reports	1
Psychiatry	Current opinion in immunology	1
Psychiatry	Current opinion in neurobiology	1
Psychiatry	Current opinion in neurology	1
Psychiatry	Developmental neuropsychology	1
Psychiatry	Environmental science and pollution research international	1
Psychiatry	Epilepsy & behavior : E&B	1
Psychiatry	European journal of nuclear medicine	1
Psychiatry	European journal of radiology	1
Psychiatry	Experimental brain research	1
Psychiatry	Frontiers in neuroendocrinology	1
Psychiatry	Frontiers in neuroscience	1
Psychiatry	General hospital psychiatry	1
Psychiatry	Genes, brain, and behavior	1
Psychiatry	Giornale italiano di cardiologia	1
Psychiatry	Harvard review of psychiatry	1
Psychiatry	IEEE transactions on bio-medical engineering	1
Psychiatry	Indian journal of otolaryngology and head and neck surgery : official publication	1
Psychiatry	Indian journal of psychiatry	1
Psychiatry	Infant behavior & development	1
Psychiatry	International journal of mental health systems	1
Psychiatry	International journal of obesity and related metabolic disorders : journal of the	1
Psychiatry	International journal of technology assessment in health care	1
Psychiatry	Journal of abnormal child psychology	1
Psychiatry	Journal of affective disorders	1
Psychiatry	Journal of behavior therapy and experimental psychiatry	1
Psychiatry	Journal of biomechanics	1
Psychiatry	Journal of cerebral blood flow and metabolism : official journal of the	1
Psychiatry	Journal of clinical and experimental neuropsychology	1
Psychiatry	Journal of clinical pharmacology	1
Psychiatry	Journal of computer assisted tomography	1
Psychiatry	Journal of developmental and behavioral pediatrics : JDBP	1
Psychiatry	Journal of experimental psychology. General	1
Psychiatry	Journal of neurosurgical anesthesiology	1
Psychiatry	Journal of personality disorders	1
Psychiatry	Journal of physiology, Paris	1
Psychiatry	Journal of the American Veterinary Medical Association	1
Psychiatry	Journal of the history of the behavioral sciences	1
Psychiatry	Journal of the history of the neurosciences	1
Psychiatry	Journal of the International Neuropsychological Society : JINS	1
Psychiatry	Journal of vision	1
Psychiatry	Learning & behavior	1
Psychiatry	Medical care	1
Psychiatry	Medical physics	1
Psychiatry	Methods in enzymology	1
Psychiatry	Neurobiology of aging	1
Psychiatry	Neurological sciences : official journal of the Italian Neurological Society and	1
Psychiatry	Neuropsychiatric disease and treatment	1
Psychiatry	Neuropsychiatry, neuropsychology, and behavioral neurology	1
Psychiatry	Neuropsychology review	1
Psychiatry	Neuropsychopharmacology : official publication of the American College of	1
Psychiatry	New directions for child development	1
Psychiatry	Nordic journal of psychiatry	1
Psychiatry	Novartis Foundation symposium	1
Psychiatry	Otolaryngology--head and neck surgery : official journal of American Academy of	1
Psychiatry	Pediatric research	1
Psychiatry	Pediatrics	1
Psychiatry	Perceptual and motor skills	1
Psychiatry	Perspectives on psychological science : a journal of the Association for	1
Psychiatry	Philosophical transactions. Series A, Mathematical, physical, and engineering	1
Psychiatry	Physics in medicine and biology	1
Psychiatry	Phytochemistry	1
Psychiatry	PLoS computational biology	1
Psychiatry	Psychiatry and clinical neurosciences	1
Psychiatry	Psychoanalytic review	1
Psychiatry	Psychological reports	1
Psychiatry	Psychological science in the public interest : a journal of the American	1
Psychiatry	Psychology and psychotherapy	1
Psychiatry	Psychoneuroendocrinology	1
Psychiatry	Quarterly journal of experimental psychology (2006)	1
Psychiatry	Radiology	1
Psychiatry	Respiratory physiology & neurobiology	1
Psychiatry	Revista de neurologia	1
Psychiatry	Statistics in medicine	1
Psychiatry	Studies in health technology and informatics	1
Psychiatry	The American journal of physiology	1
Psychiatry	The American journal of psychology	1
Psychiatry	The Anatomical record	1
Psychiatry	The British journal of developmental psychology	1
Psychiatry	The British journal of psychiatry. Supplement	1
Psychiatry	The European journal of neuroscience	1
Psychiatry	The Harvard mental health letter / from Harvard Medical School	1
Psychiatry	The International journal of clinical and experimental hypnosis	1
Psychiatry	The Israel journal of psychiatry and related sciences	1
Psychiatry	The Journal of neuropsychiatry and clinical neurosciences	1
Psychiatry	The Journal of physiology	1
Psychiatry	The New England journal of medicine	1
Psychiatry	Toxicological sciences : an official journal of the Society of Toxicology	1
Psychiatry	Zeitschrift fur Orthopadie und Unfallchirurgie	1
Pediatrics	Pediatrics	12
Pediatrics	Peritoneal dialysis international	10
Pediatrics	Indian journal of pediatrics	8
Pediatrics	Journal of pediatric orthopedics	4
Pediatrics	The New England journal of medicine	4
Pediatrics	American journal of kidney diseases	3
Pediatrics	Archives of disease in childhood	3
Pediatrics	Archives of disease in childhood. Fetal and neonatal edition	3
Pediatrics	Indian journal of pharmacology	3
Pediatrics	Journal of inherited metabolic disease	3
Pediatrics	The Pediatric infectious disease journal	3
Pediatrics	Annals of clinical biochemistry	2
Pediatrics	British journal of anaesthesia	2
Pediatrics	British medical journal (Clinical research ed.)	2
Pediatrics	Clinical chemistry and laboratory medicine : CCLM / FESCC	2
Pediatrics	Epilepsia	2
Pediatrics	European journal of pediatrics	2
Pediatrics	Indian journal of medical ethics	2
Pediatrics	Indian journal of psychiatry	2
Pediatrics	Journal of pharmacology & pharmacotherapeutics	2
Pediatrics	Journal of postgraduate medicine	2
Pediatrics	Molecular genetics and metabolism	2
Pediatrics	Neurology	2
Pediatrics	Statistics in medicine	2
Pediatrics	The Cochrane database of systematic reviews	2
Pediatrics	The Journal of pediatrics	2
Pediatrics	The National medical journal of India	2
Pediatrics	Anesthesiology	1
Pediatrics	Annals of Indian Academy of Neurology	1
Pediatrics	Annals of the Royal College of Surgeons of England	1
Pediatrics	Archives of pediatrics & adolescent medicine	1
Pediatrics	Blood cells, molecules & diseases	1
Pediatrics	BMJ (Clinical research ed.)	1
Pediatrics	Bulletin of the World Health Organization	1
Pediatrics	Cases journal	1
Pediatrics	Circulation journal : official journal of the Japanese Circulation Society	1
Pediatrics	Clinica chimica acta; international journal of clinical chemistry	1
Pediatrics	Clinical and experimental dialysis and apheresis	1
Pediatrics	Clinical chemistry	1
Pediatrics	Clinical infectious diseases	1
Pediatrics	Clinical nephrology	1
Pediatrics	Clinical pediatrics	1
Pediatrics	Hand surgery : an international journal devoted to hand and upper limb surgery	1
Pediatrics	Human reproduction (Oxford, England)	1
Pediatrics	Indian journal of critical care medicine : peer-reviewed, official publication of	1
Pediatrics	Indian journal of human genetics	1
Pediatrics	Indian journal of public health	1
Pediatrics	Indian pediatrics	1
Pediatrics	Injury	1
Pediatrics	International journal of cardiology	1
Pediatrics	International journal of epidemiology	1
Pediatrics	International journal of laboratory hematology	1
Pediatrics	Journal of biopharmaceutical statistics	1
Pediatrics	Journal of clinical chemistry and clinical biochemistry. Zeitschrift fur	1
Pediatrics	Journal of clinical epidemiology	1
Pediatrics	Journal of clinical microbiology	1
Pediatrics	Journal of developmental and behavioral pediatrics : JDBP	1
Pediatrics	Journal of infection in developing countries	1
Pediatrics	Journal of obstetrics and gynaecology : the journal of the Institute of	1
Pediatrics	Journal of the Chinese Medical Association : JCMA	1
Pediatrics	Journal of the Indian Medical Association	1
Pediatrics	Lancet	1
Pediatrics	Medical hypotheses	1
Pediatrics	Medical teacher	1
Pediatrics	National journal of maxillofacial surgery	1
Pediatrics	Neonatology	1
Pediatrics	Nephrology (Carlton, Vic.)	1
Pediatrics	Nephrology, dialysis, transplantation	1
Pediatrics	Nephron	1
Pediatrics	Pediatric dermatology	1
Pediatrics	Pediatric nephrology (Berlin, Germany)	1
Pediatrics	Pediatric neurology	1
Pediatrics	Postgraduate medical journal	1
Pediatrics	Science translational medicine	1
Pediatrics	Seminars in dialysis	1
Pediatrics	Statistical methods in medical research	1
Pediatrics	The British journal of dermatology	1
Pediatrics	The Journal of bone and joint surgery. British volume	1
Pediatrics	The journal of maternal-fetal & neonatal medicine : the official journal of the	1
Pediatrics	The Journal-lancet	1
Pediatrics	The Korean journal of internal medicine	1
Pediatrics	The Lancet infectious diseases	1
Pediatrics	The Malaysian journal of medical sciences : MJMS	1
Pediatrics	The Medical journal of Australia	1
Pediatrics	Tropical doctor	1
Pathology	Journal of clinical pathology	53
Pathology	Histopathology	11
Pathology	Archives of pathology & laboratory medicine	4
Pathology	Inflammatory bowel diseases	4
Pathology	Chirurgia (Bucharest, Romania : 1990)	3
Pathology	Respiration: international review of thoracic diseases	3
Pathology	Virchows Archiv : an international journal of pathology	3
Pathology	American journal of obstetrics and gynecology	2
Pathology	Biochemical and biophysical research communications	2
Pathology	British journal of hospital medicine (London, England : 2005)	2
Pathology	Current problems in pediatric and adolescent health care	2
Pathology	Cytopathology : official journal of the British Society for Clinical Cytology	2
Pathology	Dermatitis : contact, atopic, occupational, drug	2
Pathology	Gynecologic oncology	2
Pathology	JAMA internal medicine	2
Pathology	Journal of clinical oncology	2
Pathology	Journal of oncology pharmacy practice : official publication of the International	2
Pathology	Journal of pediatric gastroenterology and nutrition	2
Pathology	Journal of the peripheral nervous system : JPNS	2
Pathology	Medical science monitor : international medical journal of experimental and	2
Pathology	Molecular biology of the cell	2
Pathology	Obstetrics and gynecology	2
Pathology	Seminars in ultrasound, CT, and MR	2
Pathology	Surgical endoscopy	2
Pathology	Advances in anatomic pathology	1
Pathology	Alimentary pharmacology & therapeutics	1
Pathology	American journal of clinical pathology	1
Pathology	American journal of hypertension	1
Pathology	American journal of perinatology	1
Pathology	Annals of diagnostic pathology	1
Pathology	Annals of oncology	1
Pathology	BMC medical education	1
Pathology	Breast (Edinburgh, Scotland)	1
Pathology	British journal of pharmacology	1
Pathology	Cancer	1
Pathology	Clinical gastroenterology and hepatology : the official clinical practice journal	1
Pathology	Clinical rheumatology	1
Pathology	Diseases of the colon and rectum	1
Pathology	Endocrine pathology	1
Pathology	European heart journal cardiovascular Imaging	1
Pathology	European journal of cardio-thoracic surgery : official journal of the European	1
Pathology	Familial cancer	1
Pathology	Gut	1
Pathology	Haematologica	1
Pathology	Head and neck pathology	1
Pathology	Hospital medicine (London, England : 1998)	1
Pathology	Human pathology	1
Pathology	International journal of clinical and experimental pathology	1
Pathology	International journal of health geographics	1
Pathology	Journal of cell science	1
Pathology	Journal of clinical virology : the official publication of the Pan American	1
Pathology	Journal of dental education	1
Pathology	Journal of gastroenterology and hepatology	1
Pathology	Journal of gynecologic oncology	1
Pathology	Journal of medical systems	1
Pathology	Journal of orthopaedic science : official journal of the Japanese Orthopaedic	1
Pathology	Journal of thoracic oncology : official publication of the International	1
Pathology	Kango tenbo. The Japanese journal of nursing science	1
Pathology	Medical education	1
Pathology	Modern pathology : an official journal of the United States and Canadian Academy	1
Pathology	Nursing standard (Royal College of Nursing (Great Britain) : 1987)	1
Pathology	Pathology	1
Pathology	Pathology, research and practice	1
Pathology	Pediatrics	1
Pathology	Personality & social psychology bulletin	1
Pathology	Perspectives in health information management / AHIMA, American Health	1
Pathology	Pigment cell research / sponsored by the European Society for Pigment Cell	1
Pathology	PLoS pathogens	1
Pathology	Public understanding of science (Bristol, England)	1
Pathology	Quality of life research : an international journal of quality of life aspects of	1
Pathology	Revista espanola de cardiologia (English ed.)	1
Pathology	Seminars in diagnostic pathology	1
Pathology	The American journal of surgical pathology	1
Pathology	The Annals of occupational hygiene	1
Pathology	The Journal of pathology	1
Pathology	The Journal of pediatrics	1
Pathology	The lancet oncology	1
Pathology	TheScientificWorldJournal	1
Pathology	Traffic (Copenhagen, Denmark)	1
Pathology	Tumori	1
Pathology	Ultrasound in obstetrics & gynecology	1
Pathology	Vestnik oftalmologii	1
Pathology	World journal of gastroenterology	1
Pathology	Zeitschrift fur Rheumatologie	1
Pathology	Zentralblatt fur Chirurgie	1
Otorhinolaryngology	Journal of the American Academy of Audiology	13
Otorhinolaryngology	Singapore medical journal	13
Otorhinolaryngology	Ear and hearing	10
Otorhinolaryngology	The Journal of the Pakistan Medical Association	8
Otorhinolaryngology	Pediatric neurosurgery	8
Otorhinolaryngology	Journal of emergencies, trauma, and shock	7
Otorhinolaryngology	Clinical neurology and neurosurgery	6
Otorhinolaryngology	Clinical neurophysiology	6
Otorhinolaryngology	Hearing research	6
Otorhinolaryngology	International journal of audiology	6
Otorhinolaryngology	Journal of neurosciences in rural practice	6
Otorhinolaryngology	Neurology India	6
Otorhinolaryngology	Surgical neurology	6
Otorhinolaryngology	Brain research	5
Otorhinolaryngology	Journal of cancer research and therapeutics	5
Otorhinolaryngology	The Journal of the Acoustical Society of America	5
Otorhinolaryngology	Psychophysiology	4
Otorhinolaryngology	Biological psychology	3
Otorhinolaryngology	Brain research. Cognitive brain research	3
Otorhinolaryngology	Electroencephalography and clinical neurophysiology	3
Otorhinolaryngology	Journal of pediatric neurosciences	3
Otorhinolaryngology	Trends in amplification	3
Otorhinolaryngology	British medical bulletin	2
Otorhinolaryngology	Indian journal of medical sciences	2
Otorhinolaryngology	Indian journal of orthopaedics	2
Otorhinolaryngology	Indian journal of psychiatry	2
Otorhinolaryngology	International journal of psychophysiology	2
Otorhinolaryngology	Journal of the Nepal Medical Association	2
Otorhinolaryngology	Journal of cognitive neuroscience	2
Otorhinolaryngology	Journal of maxillofacial and oral surgery	2
Otorhinolaryngology	Journal of radiology case reports	2
Otorhinolaryngology	Pediatrics international : official journal of the Japan Pediatric Society	2
Otorhinolaryngology	PNAS	2
Otorhinolaryngology	The American journal of otology	2
Otorhinolaryngology	The European journal of neuroscience	2
Otorhinolaryngology	The Laryngoscope	2
Otorhinolaryngology	Acta orthopaedica et traumatologica turcica	1
Otorhinolaryngology	Acta oto-laryngologica	1
Otorhinolaryngology	African journal of paediatric surgery : AJPS	1
Otorhinolaryngology	American journal of Alzheimers disease and other dementias	1
Otorhinolaryngology	American journal of audiology	1
Otorhinolaryngology	American journal of perinatology	1
Otorhinolaryngology	Anales de pediatria (Barcelona, Spain : 2003)	1
Otorhinolaryngology	Archives de pediatrie : organe officiel de la Societe francaise de pediatrie	1
Otorhinolaryngology	Archives of disease in childhood	1
Otorhinolaryngology	Asian spine journal	1
Otorhinolaryngology	Audiology & neuro-otology	1
Otorhinolaryngology	B-ENT	1
Otorhinolaryngology	BMC family practice	1
Otorhinolaryngology	BMJ case reports	1
Otorhinolaryngology	Brain & development	1
Otorhinolaryngology	British journal of audiology	1
Otorhinolaryngology	British journal of neurosurgery	1
Otorhinolaryngology	Chinese journal of cancer research	1
Otorhinolaryngology	Chirurgie de la main	1
Otorhinolaryngology	Computerized medical imaging and graphics : the official journal of the	1
Otorhinolaryngology	Conference proceedings : Annual International Conference of the IEEE	1
Otorhinolaryngology	Critical ultrasound journal	1
Otorhinolaryngology	Current genomics	1
Otorhinolaryngology	Current opinion in otolaryngology & head and neck surgery	1
Otorhinolaryngology	Ear, nose, & throat journal	1
Otorhinolaryngology	European surgical research. Europaische chirurgische Forschung. Recherches	1
Otorhinolaryngology	Explore (New York, N.Y.)	1
Otorhinolaryngology	Hemodialysis international. International Symposium on Home Hemodialysis	1
Otorhinolaryngology	Indian journal of anaesthesia	1
Otorhinolaryngology	Indian journal of cancer	1
Otorhinolaryngology	Indian journal of dermatology, venereology and leprology	1
Otorhinolaryngology	Indian journal of gastroenterology	1
Otorhinolaryngology	Indian journal of ophthalmology	1
Otorhinolaryngology	Indian journal of otolaryngology and head and neck surgery : official publication	1
Otorhinolaryngology	Indian journal of pediatrics	1
Otorhinolaryngology	International journal of clinical practice	1
Otorhinolaryngology	International journal of critical illness and injury science	1
Otorhinolaryngology	International journal of pediatric otorhinolaryngology	1
Otorhinolaryngology	Iranian journal of pediatrics	1
Otorhinolaryngology	Journal of clinical neonatology	1
Otorhinolaryngology	Journal of comparative physiology. A, Neuroethology, sensory, neural, and	1
Otorhinolaryngology	Journal of global infectious diseases	1
Otorhinolaryngology	Journal of integrative neuroscience	1
Otorhinolaryngology	Journal of neurological surgery. Part A, Central European neurosurgery	1
Otorhinolaryngology	Journal of neurosurgery. Spine	1
Otorhinolaryngology	Journal of neurotrauma	1
Otorhinolaryngology	Journal of pediatric surgery	1
Otorhinolaryngology	Journal of speech, language, and hearing research : JSLHR	1
Otorhinolaryngology	Journal of surgical technique and case report	1
Otorhinolaryngology	Journal of the Association for Research in Otolaryngology : JARO	1
Otorhinolaryngology	Kathmandu University medical journal (KUMJ)	1
Otorhinolaryngology	Lancet	1
Otorhinolaryngology	Lin chuang er bi yan hou ke za zhi = Journal of clinical otorhinolaryngology	1
Otorhinolaryngology	Medicinski pregled	1
Otorhinolaryngology	Neuroepidemiology	1
Otorhinolaryngology	Neurological research	1
Otorhinolaryngology	Neuron	1
Otorhinolaryngology	Neuroreport	1
Otorhinolaryngology	Neuroscience letters	1
Otorhinolaryngology	No shinkei geka. Neurological surgery	1
Otorhinolaryngology	North American journal of medical sciences	1
Otorhinolaryngology	Otolaryngology--head and neck surgery : official journal of American Academy of	1
Otorhinolaryngology	Otology & neurotology : official publication of the American Otological Society,	1
Otorhinolaryngology	Pediatrics	1
Otorhinolaryngology	Perceptual and motor skills	1
Otorhinolaryngology	Physiological measurement	1
Otorhinolaryngology	Pro-fono : revista de atualizacao cientifica	1
Otorhinolaryngology	Prosthetics and orthotics international	1
Otorhinolaryngology	Rossiiskii fiziologicheskii zhurnal imeni I.M. Sechenova / Rossiiskaia akademiia	1
Otorhinolaryngology	Saudi journal of kidney diseases and transplantation : an official publication of	1
Otorhinolaryngology	Spinal cord	1
Otorhinolaryngology	Spine	1
Otorhinolaryngology	Surgery today	1
Otorhinolaryngology	Surgical neurology international	1
Otorhinolaryngology	The Journal of craniofacial surgery	1
Otorhinolaryngology	The Journal of general virology	1
Otorhinolaryngology	The Journal of physiology	1
Otorhinolaryngology	The Neuroscientist : a review journal bringing neurobiology, neurology and	1
Otorhinolaryngology	Ultrasound in obstetrics & gynecology	1
Otorhinolaryngology	Urologiia (Moscow, Russia : 1999)	1
Otorhinolaryngology	Zeitschrift fur medizinische Physik	1
Obstetrics	BMC pregnancy and childbirth	4
Nursing	Annals of emergency medicine	3
Nursing	The Journal of emergency medicine	2
Nursing	Academic emergency medicine	1
Nursing	AMIA Annual Symposium proceedings	1
Nursing	BMC infectious diseases	1
Nursing	Critical care (London, England)	1
Nursing	Emergency medicine Australasia	1
Nursing	Emergency medicine journal	1
Internal Medicine	BMC medical informatics and decision making	54
Internal Medicine	The New England journal of medicine	38
Internal Medicine	The journal of the American Medical Association	34
Internal Medicine	PloS one	33
Internal Medicine	Clinical infectious diseases	30
Internal Medicine	BMC medical education	28
Internal Medicine	International journal of medical informatics	28
Internal Medicine	Journal of the American Medical Informatics Association	28
Internal Medicine	Medical teacher	23
Internal Medicine	Journal of biomedical informatics	21
Internal Medicine	Studies in health technology and informatics	20
Internal Medicine	Academic medicine : journal of the Association of American Medical Colleges	19
Internal Medicine	Drug safety : an international journal of medical toxicology and drug experience	19
Internal Medicine	Medical education	19
Internal Medicine	Critical care medicine	18
Internal Medicine	Journal of clinical epidemiology	18
Internal Medicine	BMC bioinformatics	16
Internal Medicine	Lancet	16
Internal Medicine	PLoS medicine	16
Internal Medicine	Archives of internal medicine	13
Internal Medicine	Health information and libraries journal	13
Internal Medicine	Journal of evaluation in clinical practice	13
Internal Medicine	Nucleic acids research	13
Internal Medicine	Annals of internal medicine	12
Internal Medicine	BMJ (Clinical research ed.)	12
Internal Medicine	Critical care (London, England)	12
Internal Medicine	PLoS computational biology	12
Internal Medicine	The Cochrane database of systematic reviews	12
Internal Medicine	Hypertension	11
Internal Medicine	Annals of surgery	10
Internal Medicine	Intensive care medicine	10
Internal Medicine	Journal of the American Geriatrics Society	10
Internal Medicine	World journal of surgery	10
Internal Medicine	AMIA Annual Symposium proceedings	9
Internal Medicine	Bioinformatics (Oxford, England)	9
Internal Medicine	Journal of palliative medicine	9
Internal Medicine	Surgical endoscopy	9
Internal Medicine	The Journal of clinical endocrinology and metabolism	9
Internal Medicine	The Journal of infection	9
Internal Medicine	Artificial intelligence in medicine	8
Internal Medicine	Chest	8
Internal Medicine	Journal of surgical education	8
Internal Medicine	Pharmacoepidemiology and drug safety	8
Internal Medicine	The American journal of tropical medicine and hygiene	8
Internal Medicine	The Annals of pharmacotherapy	8
Internal Medicine	Briefings in bioinformatics	7
Internal Medicine	European journal of clinical pharmacology	7
Internal Medicine	Journal of pain and symptom management	7
Internal Medicine	Palliative medicine	7
Internal Medicine	Scandinavian journal of infectious diseases	7
Internal Medicine	Advances in health sciences education : theory and practice	6
Internal Medicine	Blood	6
Internal Medicine	BMC medical research methodology	6
Internal Medicine	Clinical journal of the American Society of Nephrology : CJASN	6
Internal Medicine	Clinical microbiology and infection : the official publication of the European	6
Internal Medicine	Diseases of the colon and rectum	6
Internal Medicine	Journal of medical Internet research	6
Internal Medicine	Journal of the Medical Library Association : JMLA	6
Internal Medicine	Science (New York, N.Y.)	6
Internal Medicine	Surgical infections	6
Internal Medicine	The American journal of hospice & palliative care	6
Internal Medicine	The American journal of medicine	6
Internal Medicine	Advances in chronic kidney disease	5
Internal Medicine	American journal of respiratory and critical care medicine	5
Internal Medicine	Archives of surgery (Chicago, Ill. : 1960)	5
Internal Medicine	Colorectal disease	5
Internal Medicine	Journal of biomedical semantics	5
Internal Medicine	Journal of clinical oncology	5
Internal Medicine	Journal of gastrointestinal surgery	5
Internal Medicine	Journal of translational medicine	5
Internal Medicine	Malaria journal	5
Internal Medicine	Medical reference services quarterly	5
Internal Medicine	Methods in molecular biology (Clifton, N.J.)	5
Internal Medicine	Nature reviews. Microbiology	5
Internal Medicine	Nephrology, dialysis, transplantation	5
Internal Medicine	Practical neurology	5
Internal Medicine	PNAS	5
Internal Medicine	Reviews of infectious diseases	5
Internal Medicine	The European respiratory journal	5
Internal Medicine	Thorax	5
Internal Medicine	Acta virologica	4
Internal Medicine	American journal of kidney diseases	4
Internal Medicine	Annals of emergency medicine	4
Internal Medicine	Antimicrobial agents and chemotherapy	4
Internal Medicine	BMC health services research	4
Internal Medicine	British journal of clinical pharmacology	4
Internal Medicine	Canadian journal of surgery. Journal canadien de chirurgie	4
Internal Medicine	Circulation	4
Internal Medicine	Clinical orthopaedics and related research	4
Internal Medicine	Epidemiology and infection	4
Internal Medicine	Expert opinion on drug safety	4
Internal Medicine	Family medicine	4
Internal Medicine	Health technology assessment (Winchester, England)	4
Internal Medicine	Inflammatory bowel diseases	4
Internal Medicine	Journal of chemical information and modeling	4
Internal Medicine	Journal of surgical oncology	4
Internal Medicine	Journal of thrombosis and haemostasis : JTH	4
Internal Medicine	Medicine	4
Internal Medicine	Nephrology news & issues	4
Internal Medicine	Patient education and counseling	4
Internal Medicine	Pediatrics	4
Internal Medicine	Pharmacy world & science : PWS	4
Internal Medicine	Seminars in dialysis	4
Internal Medicine	Social science & medicine (1982)	4
Internal Medicine	Surgery	4
Internal Medicine	Teaching and learning in medicine	4
Internal Medicine	The Journal of antimicrobial chemotherapy	4
Internal Medicine	The Journal of infectious diseases	4
Internal Medicine	The Journal of urology	4
Internal Medicine	The Lancet infectious diseases	4
Internal Medicine	World journal of gastroenterology	4
Internal Medicine	Academic emergency medicine	3
Internal Medicine	Acta anaesthesiologica Scandinavica	3
Internal Medicine	Annals of the Royal College of Surgeons of England	3
Internal Medicine	BMC medicine	3
Internal Medicine	BMJ quality & safety	3
Internal Medicine	Clinical medicine (London, England)	3
Internal Medicine	Canadian Medical Association journal	3
Internal Medicine	Drug discovery today	3
Internal Medicine	European journal of clinical microbiology & infectious diseases	3
Internal Medicine	European urology	3
Internal Medicine	Expert opinion on drug metabolism & toxicology	3
Internal Medicine	Farmacia hospitalaria : organo oficial de expresion cientifica de la Sociedad	3
Internal Medicine	Haematologica	3
Internal Medicine	Hematology / the Education Program of the American Society of Hematology.	3
Internal Medicine	Infection control and hospital epidemiology : the official journal of the Society	3
Internal Medicine	International journal of palliative nursing	3
Internal Medicine	Journal of clinical microbiology	3
Internal Medicine	Journal of digital imaging	3
Internal Medicine	Journal of hospital medicine : an official publication of the Society of Hospital	3
Internal Medicine	Journal of the American Pharmacists Association : JAPhA	3
Internal Medicine	Journal of wound, ostomy, and continence nursing : official publication of The	3
Internal Medicine	Langenbecks archives of surgery / Deutsche Gesellschaft fur Chirurgie	3
Internal Medicine	Nature medicine	3
Internal Medicine	Nephrology nursing journal : journal of the American Nephrology Nurses	3
Internal Medicine	Pharmacogenomics	3
Internal Medicine	Plastic and reconstructive surgery	3
Internal Medicine	Respiratory medicine	3
Internal Medicine	Scandinavian journal of primary health care	3
Internal Medicine	Science of aging knowledge environment : SAGE KE	3
Internal Medicine	Statistics in medicine	3
Internal Medicine	Techniques in coloproctology	3
Internal Medicine	The British journal of surgery	3
Internal Medicine	The Journal of continuing education in the health professions	3
Internal Medicine	The Journal of surgical research	3
Internal Medicine	The lancet oncology	3
Internal Medicine	The Medical clinics of North America	3
Internal Medicine	Ugeskrift for laeger	3
Internal Medicine	Advances in health care management	2
Internal Medicine	American family physician	2
Internal Medicine	American journal of health-system pharmacy	2
Internal Medicine	American journal of pharmaceutical education	2
Internal Medicine	Arthritis and rheumatism	2
Internal Medicine	BMC medical genetics	2
Internal Medicine	British journal of haematology	2
Internal Medicine	British journal of nursing (Mark Allen Publishing)	2
Internal Medicine	Cell	2
Internal Medicine	Cirugia espanola	2
Internal Medicine	Clinical and experimental dermatology	2
Internal Medicine	Clinical endocrinology	2
Internal Medicine	Clinical epidemiology	2
Internal Medicine	Clinical microbiology reviews	2
Internal Medicine	Clinical pharmacology and therapeutics	2
Internal Medicine	Complementary therapies in medicine	2
Internal Medicine	Computer methods and programs in biomedicine	2
Internal Medicine	Database : the journal of biological databases and curation	2
Internal Medicine	Deutsche medizinische Wochenschrift (1946)	2
Internal Medicine	Deutsches Arzteblatt international	2
Internal Medicine	Emergency medicine journal	2
Internal Medicine	Genome informatics. International Conference on Genome Informatics	2
Internal Medicine	Gut	2
Internal Medicine	Health informatics journal	2
Internal Medicine	Hemodialysis international. International Symposium on Home Hemodialysis	2
Internal Medicine	Human genomics	2
Internal Medicine	IEEE transactions on information technology in biomedicine : a publication of the	2
Internal Medicine	Informatics in primary care	2
Internal Medicine	Injury prevention : journal of the International Society for Child and Adolescent	2
Internal Medicine	International journal of clinical pharmacology and therapeutics	2
Internal Medicine	Journal of AOAC International	2
Internal Medicine	Journal of clinical pharmacy and therapeutics	2
Internal Medicine	Journal of continuing education in nursing	2
Internal Medicine	Journal of general internal medicine	2
Internal Medicine	Journal of human hypertension	2
Internal Medicine	Journal of hypertension	2
Internal Medicine	Journal of medical ethics	2
Internal Medicine	Journal of medical systems	2
Internal Medicine	Journal of nephrology	2
Internal Medicine	Journal of nuclear medicine : official publication, Society of Nuclear Medicine	2
Internal Medicine	Journal of nursing scholarship : an official publication of Sigma Theta Tau	2
Internal Medicine	Journal of the American Society of Nephrology : JASN	2
Internal Medicine	Journal of the Royal Society of Medicine	2
Internal Medicine	Kidney international	2
Internal Medicine	Mayo Clinic proceedings	2
Internal Medicine	Minerva urologica e nefrologica = The Italian journal of urology and nephrology	2
Internal Medicine	Molecular cell	2
Internal Medicine	Nature	2
Internal Medicine	Nature biotechnology	2
Internal Medicine	Neoplasia (New York, N.Y.)	2
Internal Medicine	Nephrology (Carlton, Vic.)	2
Internal Medicine	Nephron. Clinical practice	2
Internal Medicine	Nurse educator	2
Internal Medicine	Occupational and environmental medicine	2
Internal Medicine	Pain physician	2
Internal Medicine	Palliative & supportive care	2
Internal Medicine	Patient safety in surgery	2
Internal Medicine	Perspectives in health information management / AHIMA, American Health	2
Internal Medicine	Pharmaceutical statistics	2
Internal Medicine	Pharmacotherapy	2
Internal Medicine	Philosophical transactions of the Royal Society of London. Series B, Biological	2
Internal Medicine	Radiographics : a review publication of the Radiological Society of North	2
Internal Medicine	Radiology	2
Internal Medicine	Respiratory care	2
Internal Medicine	Rheumatic diseases clinics of North America	2
Internal Medicine	Rheumatology (Oxford, England)	2
Internal Medicine	Saudi journal of gastroenterology : official journal of the Saudi	2
Internal Medicine	Saudi journal of kidney diseases and transplantation : an official publication of	2
Internal Medicine	Scandinavian journal of rheumatology	2
Internal Medicine	Seizure : the journal of the British Epilepsy Association	2
Internal Medicine	Sexually transmitted infections	2
Internal Medicine	Simulation in healthcare	2
Internal Medicine	The American journal of drug and alcohol abuse	2
Internal Medicine	The American surgeon	2
Internal Medicine	The British journal of dermatology	2
Internal Medicine	The clinical teacher	2
Internal Medicine	The Israel Medical Association journal : IMAJ	2
Internal Medicine	The Journal of hospital infection	2
Internal Medicine	The Journal of pediatrics	2
Internal Medicine	The Journal of trauma	2
Internal Medicine	The Medical journal of Australia	2
Internal Medicine	The Yale journal of biology and medicine	2
Internal Medicine	Thrombosis research	2
Internal Medicine	Trials	2
Internal Medicine	Yearbook of medical informatics	2
Internal Medicine	Acta cytologica	1
Internal Medicine	Acta obstetricia et gynecologica Scandinavica	1
Internal Medicine	Acta orthopaedica et traumatologica turcica	1
Internal Medicine	Acta physiologica Scandinavica	1
Internal Medicine	Acta psychiatrica Scandinavica	1
Internal Medicine	Actas urologicas espanolas	1
Internal Medicine	Acupuncture in medicine : journal of the British Medical Acupuncture Society	1
Internal Medicine	Addiction (Abingdon, England)	1
Internal Medicine	Administration and policy in mental health	1
Internal Medicine	Advances in experimental medicine and biology	1
Internal Medicine	Advances in physiology education	1
Internal Medicine	AJR. American journal of roentgenology	1
Internal Medicine	Akusherstvo i ginekologiia	1
Internal Medicine	Alimentary pharmacology & therapeutics	1
Internal Medicine	Allergy	1
Internal Medicine	American heart journal	1
Internal Medicine	American journal of clinical dermatology	1
Internal Medicine	American journal of critical care : an official publication, American Association	1
Internal Medicine	American journal of hypertension	1
Internal Medicine	American journal of industrial medicine	1
Internal Medicine	American journal of mens health	1
Internal Medicine	American journal of physical medicine & rehabilitation / Association of Academic	1
Internal Medicine	American journal of public health	1
Internal Medicine	American journal of surgery	1
Internal Medicine	Anasthesiologie, Intensivmedizin, Notfallmedizin, Schmerztherapie : AINS	1
Internal Medicine	Anatomical record (Hoboken, N.J. : 2007)	1
Internal Medicine	Anesthesia and analgesia	1
Internal Medicine	Annales francaises danesthesie et de reanimation	1
Internal Medicine	Annals of hepatology	1
Internal Medicine	Annals of nuclear medicine	1
Internal Medicine	Annals of the Academy of Medicine, Singapore	1
Internal Medicine	Annual review of pharmacology and toxicology	1
Internal Medicine	Anthropology & medicine	1
Internal Medicine	ANZ journal of surgery	1
Internal Medicine	Archives of disease in childhood	1
Internal Medicine	Archives of general psychiatry	1
Internal Medicine	Archives of Iranian medicine	1
Internal Medicine	Archives of pediatrics & adolescent medicine	1
Internal Medicine	Archives of physical medicine and rehabilitation	1
Internal Medicine	Arthritis care & research	1
Internal Medicine	Asian cardiovascular & thoracic annals	1
Internal Medicine	Asian journal of psychiatry	1
Internal Medicine	Asian Pacific journal of allergy and immunology / launched by the Allergy and	1
Internal Medicine	Atencion primaria / Sociedad Espanola de Medicina de Familia y Comunitaria	1
Internal Medicine	Biochemistry	1
Internal Medicine	Biomarkers : biochemical indicators of exposure, response, and susceptibility to	1
Internal Medicine	BJU international	1
Internal Medicine	Blood purification	1
Internal Medicine	BMC cancer	1
Internal Medicine	BMC clinical pharmacology	1
Internal Medicine	BMC genomics	1
Internal Medicine	BMC infectious diseases	1
Internal Medicine	BMC nephrology	1
Internal Medicine	BMC neurology	1
Internal Medicine	BMC pharmacology	1
Internal Medicine	BMC research notes	1
Internal Medicine	BMC surgery	1
Internal Medicine	BMJ case reports	1
Internal Medicine	British journal of cancer	1
Internal Medicine	British journal of pharmacology	1
Internal Medicine	Bulletin of the Medical Library Association	1
Internal Medicine	Bundesgesundheitsblatt, Gesundheitsforschung, Gesundheitsschutz	1
Internal Medicine	Canadian family physician Medecin de famille canadien	1
Internal Medicine	Canadian journal of anaesthesia = Journal canadien danesthesie	1
Internal Medicine	Canadian journal of gastroenterology = Journal canadien de gastroenterologie	1
Internal Medicine	Canadian journal of physiology and pharmacology	1
Internal Medicine	Canadian journal of psychiatry. Revue canadienne de psychiatrie	1
Internal Medicine	Cancer treatment reviews	1
Internal Medicine	CANNT journal = Journal ACITN	1
Internal Medicine	Case reports in emergency medicine	1
Internal Medicine	CBE life sciences education	1
Internal Medicine	Cell biology education	1
Internal Medicine	Chemical biology & drug design	1
Internal Medicine	Chemical research in toxicology	1
Internal Medicine	Chemotherapy	1
Internal Medicine	Circulation. Arrhythmia and electrophysiology	1
Internal Medicine	Clinical cancer research : an official journal of the American Association for	1
Internal Medicine	Clinical cardiology	1
Internal Medicine	Clinical chemistry and laboratory medicine : CCLM / FESCC	1
Internal Medicine	Clinical gastroenterology and hepatology : the official clinical practice journal	1
Internal Medicine	Clinical imaging	1
Internal Medicine	Clinical laboratory	1
Internal Medicine	Clinical nuclear medicine	1
Internal Medicine	Clinical nutrition (Edinburgh, Scotland)	1
Internal Medicine	Clinical oral investigations	1
Internal Medicine	Clinical radiology	1
Internal Medicine	Clinical research in cardiology : official journal of the German Cardiac Society	1
Internal Medicine	Clinical rheumatology	1
Internal Medicine	Clinical therapeutics	1
Internal Medicine	Clinics (Sao Paulo, Brazil)	1
Internal Medicine	Clinics in chest medicine	1
Internal Medicine	Clinics in liver disease	1
Internal Medicine	Computer aided surgery : official journal of the International Society for	1
Internal Medicine	Computerized medical imaging and graphics : the official journal of the	1
Internal Medicine	Conference proceedings : Annual International Conference of the IEEE	1
Internal Medicine	Contemporary clinical trials	1
Internal Medicine	Contemporary nurse	1
Internal Medicine	Critical care clinics	1
Internal Medicine	Croatian medical journal	1
Internal Medicine	Current computer-aided drug design	1
Internal Medicine	Current drug targets	1
Internal Medicine	Current opinion in allergy and clinical immunology	1
Internal Medicine	Current opinion in critical care	1
Internal Medicine	Current opinion in infectious diseases	1
Internal Medicine	Current opinion in microbiology	1
Internal Medicine	Current opinion in nephrology and hypertension	1
Internal Medicine	Current pharmaceutical biotechnology	1
Internal Medicine	Current protocols in bioinformatics / editoral board, Andreas D. Baxevanis	1
Internal Medicine	Der Chirurg; Zeitschrift fur alle Gebiete der operativen Medizen	1
Internal Medicine	Diabetes care	1
Internal Medicine	Diabetes, obesity & metabolism	1
Internal Medicine	Diagnostic microbiology and infectious disease	1
Internal Medicine	Digestive diseases and sciences	1
Internal Medicine	Drug and alcohol dependence	1
Internal Medicine	Drug design, development and therapy	1
Internal Medicine	Drugs	1
Internal Medicine	Drugs & aging	1
Internal Medicine	EDTNA/ERCA journal (English ed.)	1
Internal Medicine	Emerging infectious diseases	1
Internal Medicine	Endoscopy	1
Internal Medicine	Environmental monitoring and assessment	1
Internal Medicine	Ethnicity & disease	1
Internal Medicine	Europace : European pacing, arrhythmias, and cardiac electrophysiology : journal	1
Internal Medicine	European heart journal	1
Internal Medicine	European journal of cancer (Oxford, England : 1990)	1
Internal Medicine	European journal of cancer care	1
Internal Medicine	European journal of cardio-thoracic surgery : official journal of the European	1
Internal Medicine	European journal of clinical microbiology	1
Internal Medicine	European journal of gastroenterology & hepatology	1
Internal Medicine	European journal of nuclear medicine and molecular imaging	1
Internal Medicine	European journal of preventive cardiology	1
Internal Medicine	European radiology	1
Internal Medicine	Evidence-based medicine	1
Internal Medicine	Expert opinion on pharmacotherapy	1
Internal Medicine	Expert review of pharmacoeconomics & outcomes research	1
Internal Medicine	FASEB journal : official publication of the Federation of American Societies for	1
Internal Medicine	Federal register	1
Internal Medicine	Foodborne pathogens and disease	1
Internal Medicine	Fortschritte der Neurologie-Psychiatrie	1
Internal Medicine	Frontiers in psychology	1
Internal Medicine	Fundamental & clinical pharmacology	1
Internal Medicine	Gan to kagaku ryoho. Cancer & chemotherapy	1
Internal Medicine	Gastroenterology	1
Internal Medicine	Genome biology	1
Internal Medicine	Graefes archive for clinical and experimental ophthalmology = Albrecht von	1
Internal Medicine	Health affairs (Project Hope)	1
Internal Medicine	Health education research	1
Internal Medicine	Healthcare informatics research	1
Internal Medicine	Hellenic journal of nuclear medicine	1
Internal Medicine	Hepato-gastroenterology	1
Internal Medicine	Hepatology (Baltimore, Md.)	1
Internal Medicine	Hernia : the journal of hernias and abdominal wall surgery	1
Internal Medicine	Histopathology	1
Internal Medicine	Hormones (Athens, Greece)	1
Internal Medicine	Hospital practice (1995)	1
Internal Medicine	Human & experimental toxicology	1
Internal Medicine	Human mutation	1
Internal Medicine	IEEE transactions on medical imaging	1
Internal Medicine	IEEE transactions on visualization and computer graphics	1
Internal Medicine	Implementation science : IS	1
Internal Medicine	In vivo (Athens, Greece)	1
Internal Medicine	Indian journal of critical care medicine : peer-reviewed, official publication of	1
Internal Medicine	Indian journal of endocrinology and metabolism	1
Internal Medicine	Infection	1
Internal Medicine	Infection and immunity	1
Internal Medicine	Infectious disease clinics of North America	1
Internal Medicine	Informatics for health & social care	1
Internal Medicine	Intensive & critical care nursing : the official journal of the British	1
Internal Medicine	Internal medicine (Tokyo, Japan)	1
Internal Medicine	International journal of cardiology	1
Internal Medicine	International journal of chronic obstructive pulmonary disease	1
Internal Medicine	International journal of clinical pharmacy	1
Internal Medicine	International journal of clinical practice	1
Internal Medicine	International journal of electronic healthcare	1
Internal Medicine	International journal of epidemiology	1
Internal Medicine	International journal of evidence-based healthcare	1
Internal Medicine	International journal of health geographics	1
Internal Medicine	International journal of molecular epidemiology and genetics	1
Internal Medicine	International journal of pharmaceutics	1
Internal Medicine	International journal of rheumatic diseases	1
Internal Medicine	International journal of surgery (London, England)	1
Internal Medicine	International journal of technology assessment in health care	1
Internal Medicine	International journal of urology : official journal of the Japanese Urological	1
Internal Medicine	International urology and nephrology	1
Internal Medicine	International wound journal	1
Internal Medicine	JACC. Cardiovascular interventions	1
Internal Medicine	Joint Commission journal on quality and patient safety / Joint Commission	1
Internal Medicine	Journal de pharmacie de Belgique	1
Internal Medicine	Journal of advanced nursing	1
Internal Medicine	Journal of alternative and complementary medicine (New York, N.Y.)	1
Internal Medicine	Journal of bacteriology	1
Internal Medicine	Journal of biomedical discovery and collaboration	1
Internal Medicine	Journal of biomedicine & biotechnology	1
Internal Medicine	Journal of biomolecular screening	1
Internal Medicine	Journal of cancer research and clinical oncology	1
Internal Medicine	Journal of cellular physiology	1
Internal Medicine	Journal of cheminformatics	1
Internal Medicine	Journal of clinical gastroenterology	1
Internal Medicine	Journal of clinical hypertension (Greenwich, Conn.)	1
Internal Medicine	Journal of clinical pharmacology	1
Internal Medicine	Journal of clinical psychopharmacology	1
Internal Medicine	Journal of dental education	1
Internal Medicine	Journal of health communication	1
Internal Medicine	Journal of health services research & policy	1
Internal Medicine	Journal of hepatology	1
Internal Medicine	Journal of integrative bioinformatics	1
Internal Medicine	Journal of interventional cardiac electrophysiology : an international journal of	1
Internal Medicine	Journal of Korean medical science	1
Internal Medicine	Journal of laparoendoscopic & advanced surgical techniques. Part A	1
Internal Medicine	Journal of mass spectrometry : JMS	1
Internal Medicine	Journal of medical case reports	1
Internal Medicine	Journal of medical microbiology	1
Internal Medicine	Journal of neuro-ophthalmology : the official journal of the North American	1
Internal Medicine	Journal of neurointerventional surgery	1
Internal Medicine	Journal of oncology	1
Internal Medicine	Journal of palliative care	1
Internal Medicine	Journal of patient safety	1
Internal Medicine	Journal of pharmacological and toxicological methods	1
Internal Medicine	Journal of plastic, reconstructive & aesthetic surgery : JPRAS	1
Internal Medicine	Journal of psychiatric and mental health nursing	1
Internal Medicine	Journal of public health (Oxford, England)	1
Internal Medicine	Journal of renal care	1
Internal Medicine	Journal of strength and conditioning research / National Strength & Conditioning	1
Internal Medicine	Journal of the Academy of Nutrition and Dietetics	1
Internal Medicine	Journal of the American Board of Family Medicine : JABFM	1
Internal Medicine	Journal of the American College of Radiology : JACR	1
Internal Medicine	Journal of the American College of Surgeons	1
Internal Medicine	Journal of the American Psychoanalytic Association	1
Internal Medicine	Journal of the American Society of Hypertension : JASH	1
Internal Medicine	Journal of the European Academy of Dermatology and Venereology : JEADV	1
Internal Medicine	Journal of the National Cancer Institute	1
Internal Medicine	Journal of thoracic oncology : official publication of the International	1
Internal Medicine	Journal of tropical pediatrics	1
Internal Medicine	Journal of vascular surgery	1
Internal Medicine	Journal of visceral surgery	1
Internal Medicine	Journal of wound care	1
Internal Medicine	JPEN. Journal of parenteral and enteral nutrition	1
Internal Medicine	Klinische Monatsblatter fur Augenheilkunde	1
Internal Medicine	Kokuritsu Iyakuhin Shokuhin Eisei Kenkyujo hokoku = Bulletin of National	1
Internal Medicine	La Radiologia medica	1
Internal Medicine	Laeknabladid	1
Internal Medicine	Liver international : official journal of the International Association for the	1
Internal Medicine	Lung cancer (Amsterdam, Netherlands)	1
Internal Medicine	Maryland state medical journal	1
Internal Medicine	Medecine sciences : M/S	1
Internal Medicine	Medical care	1
Internal Medicine	Medical decision making	1
Internal Medicine	Medical education online	1
Internal Medicine	Medicina clinica	1
Internal Medicine	Medicine, health care, and philosophy	1
Internal Medicine	Medicinski arhiv	1
Internal Medicine	Methods and findings in experimental and clinical pharmacology	1
Internal Medicine	Military medicine	1
Internal Medicine	Minerva gastroenterologica e dietologica	1
Internal Medicine	Molecular diversity	1
Internal Medicine	Molecular systems biology	1
Internal Medicine	Nature neuroscience	1
Internal Medicine	Nature reviews. Drug discovery	1
Internal Medicine	Nature reviews. Endocrinology	1
Internal Medicine	Nature reviews. Genetics	1
Internal Medicine	Neonatal network : NN	1
Internal Medicine	Nephrologie & therapeutique	1
Internal Medicine	Nephron	1
Internal Medicine	Neurocritical care	1
Internal Medicine	Neurologic clinics	1
Internal Medicine	Neurology	1
Internal Medicine	Neurosurgery	1
Internal Medicine	Nurse education in practice	1
Internal Medicine	Nurse education today	1
Internal Medicine	Occupational medicine (Oxford, England)	1
Internal Medicine	Oman medical journal	1
Internal Medicine	Ophthalmic & physiological optics : the journal of the British College of	1
Internal Medicine	Ostomy/wound management	1
Internal Medicine	Otolaryngologic clinics of North America	1
Internal Medicine	Otolaryngology--head and neck surgery : official journal of American Academy of	1
Internal Medicine	P & T : a peer-reviewed journal for formulary management	1
Internal Medicine	Pain practice : the official journal of World Institute of Pain	1
Internal Medicine	Papua and New Guinea medical journal	1
Internal Medicine	Parasitology	1
Internal Medicine	Pediatric pulmonology	1
Internal Medicine	Pediatric research	1
Internal Medicine	Perspectives in biology and medicine	1
Internal Medicine	Pharmaceutical development and technology	1
Internal Medicine	PharmacoEconomics	1
Internal Medicine	Pharmeuropa scientific notes	1
Internal Medicine	Philosophy, ethics, and humanities in medicine : PEHM	1
Internal Medicine	PLoS biology	1
Internal Medicine	PLoS genetics	1
Internal Medicine	Population studies	1
Internal Medicine	Prescrire international	1
Internal Medicine	Preventive medicine	1
Internal Medicine	Primary care respiratory journal : journal of the General Practice Airways Group	1
Internal Medicine	Proceedings / AMIA Annual Symposium. AMIA Symposium	1
Internal Medicine	Proceedings of the American Thoracic Society	1
Internal Medicine	Psychological methods	1
Internal Medicine	Public health	1
Internal Medicine	Pulmonary pharmacology & therapeutics	1
Internal Medicine	QJM : monthly journal of the Association of Physicians	1
Internal Medicine	Quality & safety in health care	1
Internal Medicine	Quality management in health care	1
Internal Medicine	Rambam Maimonides medical journal	1
Internal Medicine	Recent patents on cardiovascular drug discovery	1
Internal Medicine	Regulatory toxicology and pharmacology : RTP	1
Internal Medicine	Reproductive health	1
Internal Medicine	Research in social & administrative pharmacy : RSAP	1
Internal Medicine	Resuscitation	1
Internal Medicine	Revista brasileira de reumatologia	1
Internal Medicine	Revista clinica espanola	1
Internal Medicine	Revista espanola de enfermedades digestivas : organo oficial de la Sociedad	1
Internal Medicine	Rheumatology international	1
Internal Medicine	Safety and health at work	1
Internal Medicine	Scandinavian journal of gastroenterology	1
Internal Medicine	Scandinavian journal of public health	1
Internal Medicine	Scandinavian journal of surgery : SJS : official organ for the Finnish Surgical	1
Internal Medicine	Scandinavian journal of urology and nephrology	1
Internal Medicine	Schizophrenia research	1
Internal Medicine	Science signaling	1
Internal Medicine	Science translational medicine	1
Internal Medicine	Seminars in nuclear medicine	1
Internal Medicine	Seminars in pediatric surgery	1
Internal Medicine	South Dakota medicine : the journal of the South Dakota State Medical Association	1
Internal Medicine	Spine	1
Internal Medicine	Sports health	1
Internal Medicine	Surgery today	1
Internal Medicine	Surgical and radiologic anatomy : SRA	1
Internal Medicine	Surgical laparoscopy, endoscopy & percutaneous techniques	1
Internal Medicine	Swiss medical weekly	1
Internal Medicine	Systematic reviews	1
Internal Medicine	Technology and health care : official journal of the European Society for	1
Internal Medicine	Telemedicine journal and e-health : the official journal of the American	1
Internal Medicine	Texas dental journal	1
Internal Medicine	Texas state journal of medicine	1
Internal Medicine	The American journal of cardiology	1
Internal Medicine	The American journal of emergency medicine	1
Internal Medicine	The American journal of gastroenterology	1
Internal Medicine	The American journal of geriatric pharmacotherapy	1
Internal Medicine	The American journal of geriatric psychiatry : official journal of the American	1
Internal Medicine	The American journal of pathology	1
Internal Medicine	The American journal of psychiatry	1
Internal Medicine	The Brazilian journal of infectious diseases : an official publication of the	1
Internal Medicine	The British journal of clinical psychology / the British Psychological Society	1
Internal Medicine	The British journal of general practice	1
Internal Medicine	The Canadian journal of cardiology	1
Internal Medicine	The Clinical biochemist. Reviews / Australian Association of Clinical Biochemists	1
Internal Medicine	The International journal of pharmacy practice	1
Internal Medicine	The Journal of allergy and clinical immunology	1
Internal Medicine	The Journal of clinical ethics	1
Internal Medicine	The Journal of clinical investigation	1
Internal Medicine	The Journal of craniofacial surgery	1
Internal Medicine	The Journal of emergency medicine	1
Internal Medicine	The Journal of law, medicine & ethics : a journal of the American Society of Law,	1
Internal Medicine	The Journal of medicine and philosophy	1
Internal Medicine	The Journal of nervous and mental disease	1
Internal Medicine	The Journal of nursing education	1
Internal Medicine	The journal of nursing research : JNR	1
Internal Medicine	The Journal of pathology	1
Internal Medicine	The Journal of pharmacy and pharmacology	1
Internal Medicine	The journal of physician assistant education : the official journal of the	1
Internal Medicine	The Journal of rheumatology	1
Internal Medicine	The journal of supportive oncology	1
Internal Medicine	The Journal of the Association of Physicians of India	1
Internal Medicine	The Journal of thoracic and cardiovascular surgery	1
Internal Medicine	The journal of trauma and acute care surgery	1
Internal Medicine	The Keio journal of medicine	1
Internal Medicine	The Mount Sinai journal of medicine, New York	1
Internal Medicine	The Science of the total environment	1
Internal Medicine	The surgeon : journal of the Royal Colleges of Surgeons of Edinburgh and Ireland	1
Internal Medicine	The Surgical clinics of North America	1
Internal Medicine	The Ulster medical journal	1
Internal Medicine	The West Indian medical journal	1
Internal Medicine	Topics in HIV medicine : a publication of the International AIDS Society, USA	1
Internal Medicine	Toxicology and applied pharmacology	1
Internal Medicine	Translational oncology	1
Internal Medicine	Trends in ecology & evolution	1
Internal Medicine	Trends in genetics : TIG	1
Internal Medicine	Trends in microbiology	1
Internal Medicine	Tropical biomedicine	1
Internal Medicine	Urologic nursing	1
Internal Medicine	Urology	1
Internal Medicine	Value in health : the journal of the International Society for Pharmacoeconomics	1
Internal Medicine	VASA. Zeitschrift fur Gefasskrankheiten	1
Internal Medicine	Vertex (Buenos Aires, Argentina)	1
Internal Medicine	Web semantics (Online)	1
Internal Medicine	World psychiatry : official journal of the World Psychiatric Association (WPA)	1
Internal Medicine	Yonsei medical journal	1
Internal Medicine	Zeitschrift fur Evidenz, Fortbildung und Qualitat im Gesundheitswesen	1
Internal Medicine	Zentralblatt fur Chirurgie	1
Internal Medicine	Zhongguo ji sheng chong xue yu ji sheng chong bing za zhi = Chinese journal of	1
Family Medicine	Science (New York, N.Y.)	39
Family Medicine	Nature	22
Family Medicine	PNAS	17
Family Medicine	Science translational medicine	14
Family Medicine	The American journal of clinical nutrition	9
Family Medicine	Cancer prevention research (Philadelphia, Pa.)	4
Family Medicine	Nature communications	4
Family Medicine	Nature genetics	4
Family Medicine	BMJ (Clinical research ed.)	3
Family Medicine	Cancer research	3
Family Medicine	PLoS biology	3
Family Medicine	PloS one	3
Family Medicine	The New England journal of medicine	3
Family Medicine	Cancer cell	2
Family Medicine	Journal of clinical oncology	2
Family Medicine	Nature immunology	2
Family Medicine	Nature medicine	2
Family Medicine	PLoS genetics	2
Family Medicine	PLoS medicine	2
Family Medicine	Rejuvenation research	2
Family Medicine	The Journal of antimicrobial chemotherapy	2
Family Medicine	Trends in genetics : TIG	2
Family Medicine	ACS synthetic biology	1
Family Medicine	Acta oto-laryngologica	1
Family Medicine	Aging cell	1
Family Medicine	Annals of surgical oncology	1
Family Medicine	Annals of the New York Academy of Sciences	1
Family Medicine	Annual review of genetics	1
Family Medicine	Arthritis and rheumatism	1
Family Medicine	BMC medicine	1
Family Medicine	Brain : a journal of neurology	1
Family Medicine	Cancer epidemiology, biomarkers & prevention : a publication of the American	1
Family Medicine	Cell	1
Family Medicine	Cell metabolism	1
Family Medicine	Drugs of today (Barcelona, Spain : 1998)	1
Family Medicine	European heart journal	1
Family Medicine	FASEB journal : official publication of the Federation of American Societies for	1
Family Medicine	Frontiers in physiology	1
Family Medicine	Frontiers in systems neuroscience	1
Family Medicine	Genes & development	1
Family Medicine	Genome biology	1
Family Medicine	Genome research	1
Family Medicine	Gut	1
Family Medicine	Gut microbes	1
Family Medicine	Health affairs (Project Hope)	1
Family Medicine	The journal of the American Medical Association	1
Family Medicine	Journal of cataract and refractive surgery	1
Family Medicine	Journal of the American College of Cardiology	1
Family Medicine	Lipids in health and disease	1
Family Medicine	Molecular biology and evolution	1
Family Medicine	Molecular cell	1
Family Medicine	Nature biotechnology	1
Family Medicine	Nature cell biology	1
Family Medicine	Nature chemistry	1
Family Medicine	Nature methods	1
Family Medicine	Nature reviews. Immunology	1
Family Medicine	Open biology	1
Family Medicine	PLoS pathogens	1
Family Medicine	SAHARA J : journal of Social Aspects of HIV/AIDS Research Alliance / SAHARA ,	1
Family Medicine	Scientific reports	1
Family Medicine	Spine	1
Family Medicine	The Journal of neuroscience : the official journal of the Society for	1
Family Medicine	The Journal of nutritional biochemistry	1
Family Medicine	The Journal of urology	1
Family Medicine	Topics in cognitive science	1
Family Medicine	Urology	1
Emergency Medicine	International journal of emergency medicine	3
Emergency Medicine	Annals of emergency medicine	2
Emergency Medicine	BMJ (Clinical research ed.)	2
Emergency Medicine	Postgraduate medical journal	2
Emergency Medicine	Annals of internal medicine	1
Emergency Medicine	Annals of the rheumatic diseases	1
Emergency Medicine	Archives of gerontology and geriatrics	1
Emergency Medicine	British journal of anaesthesia	1
Emergency Medicine	Critical care (London, England)	1
Emergency Medicine	International journal of cardiology	1
Emergency Medicine	PLoS medicine	1
Emergency Medicine	Quality & safety in health care	1
Anesthesiology	Paediatric anaesthesia	15
Anesthesiology	Anesthesia and analgesia	14
Anesthesiology	Critical care medicine	13
Anesthesiology	The New England journal of medicine	12
Anesthesiology	Chest	10
Anesthesiology	Anesthesiology	9
Anesthesiology	Acta anaesthesiologica Scandinavica	8
Anesthesiology	Current opinion in critical care	8
Anesthesiology	Intensive care medicine	7
Anesthesiology	Shock (Augusta, Ga.)	7
Anesthesiology	British journal of anaesthesia	6
Anesthesiology	Critical care (London, England)	6
Anesthesiology	American journal of respiratory and critical care medicine	5
Anesthesiology	The journal of the American Medical Association	5
Anesthesiology	The Journal of pediatrics	5
Anesthesiology	Lancet	4
Anesthesiology	Sleep	4
Anesthesiology	Current opinion in anaesthesiology	3
Anesthesiology	Journal of burn care & research : official publication of the American Burn	3
Anesthesiology	Nature	3
Anesthesiology	Pediatrics	3
Anesthesiology	Sleep & breathing = Schlaf & Atmung	3
Anesthesiology	Academic emergency medicine	2
Anesthesiology	Anaesthesia	2
Anesthesiology	Annals of internal medicine	2
Anesthesiology	Archives of disease in childhood	2
Anesthesiology	Archives of internal medicine	2
Anesthesiology	Best practice & research. Clinical anaesthesiology	2
Anesthesiology	BMJ (Clinical research ed.)	2
Anesthesiology	British journal of pharmacology	2
Anesthesiology	Burns : journal of the International Society for Burn Injuries	2
Anesthesiology	Canadian journal of anaesthesia = Journal canadien danesthesie	2
Anesthesiology	European journal of clinical microbiology & infectious diseases	2
Anesthesiology	Journal of clinical microbiology	2
Anesthesiology	Journal of critical care	2
Anesthesiology	Journal of perinatology : official journal of the California Perinatal	2
Anesthesiology	Magnesium research : official organ of the International Society for the	2
Anesthesiology	Regional anesthesia and pain medicine	2
Anesthesiology	Acta anaesthesiologica Taiwanica : official journal of the Taiwan Society of	1
Anesthesiology	Acta clinica Croatica	1
Anesthesiology	Acta paediatrica (Oslo, Norway : 1992)	1
Anesthesiology	Aesthetic plastic surgery	1
Anesthesiology	African journal of medicine and medical sciences	1
Anesthesiology	American heart journal	1
Anesthesiology	American journal of hypertension	1
Anesthesiology	American journal of obstetrics and gynecology	1
Anesthesiology	American journal of physiology. Gastrointestinal and liver physiology	1
Anesthesiology	American journal of therapeutics	1
Anesthesiology	Anaesthesia and intensive care	1
Anesthesiology	Anesteziologiia i reanimatologiia	1
Anesthesiology	Anesthesia progress	1
Anesthesiology	Annals of emergency medicine	1
Anesthesiology	Annals of Saudi medicine	1
Anesthesiology	Applied psychophysiology and biofeedback	1
Anesthesiology	Bioscience trends	1
Anesthesiology	BMC infectious diseases	1
Anesthesiology	Clinica chimica acta; international journal of clinical chemistry	1
Anesthesiology	Clinical calcium	1
Anesthesiology	Clinical infectious diseases	1
Anesthesiology	Compendium (Yardley, PA)	1
Anesthesiology	Developmental medicine and child neurology	1
Anesthesiology	Early human development	1
Anesthesiology	Emergency medicine journal	1
Anesthesiology	Environmental health perspectives	1
Anesthesiology	European journal of anaesthesiology	1
Anesthesiology	European journal of pediatric surgery : official journal of Austrian Association	1
Anesthesiology	Expert review of neurotherapeutics	1
Anesthesiology	Gerontology	1
Anesthesiology	Hormone and metabolic research = Hormon- und Stoffwechselforschung = Hormones et	1
Anesthesiology	Infection	1
Anesthesiology	Intensive & critical care nursing : the official journal of the British	1
Anesthesiology	Interdisciplinary perspectives on infectious diseases	1
Anesthesiology	Internal and emergency medicine	1
Anesthesiology	International journal of obesity (2005)	1
Anesthesiology	Japanese circulation journal	1
Anesthesiology	Journal of animal science	1
Anesthesiology	Journal of cardiothoracic and vascular anesthesia	1
Anesthesiology	Journal of clinical anesthesia	1
Anesthesiology	Journal of evaluation in clinical practice	1
Anesthesiology	Journal of hospital medicine : an official publication of the Society of Hospital	1
Anesthesiology	Journal of human nutrition and dietetics : the official journal of the British	1
Anesthesiology	Journal of intensive care medicine	1
Anesthesiology	Journal of nephrology	1
Anesthesiology	Journal of neuroscience research	1
Anesthesiology	Journal of opioid management	1
Anesthesiology	Journal of the American College of Cardiology	1
Anesthesiology	Journal of the American College of Nutrition	1
Anesthesiology	Journal of the American College of Surgeons	1
Anesthesiology	Journal of the cardiometabolic syndrome	1
Anesthesiology	Journal of the Egyptian Society of Parasitology	1
Anesthesiology	Journal of thoracic disease	1
Anesthesiology	JPEN. Journal of parenteral and enteral nutrition	1
Anesthesiology	Lancet neurology	1
Anesthesiology	Magnesium and trace elements	1
Anesthesiology	Medicina (Kaunas, Lithuania)	1
Anesthesiology	Molecular and cellular biochemistry	1
Anesthesiology	New horizons (Baltimore, Md.)	1
Anesthesiology	Nursing in critical care	1
Anesthesiology	Pain medicine (Malden, Mass.)	1
Anesthesiology	Pediatric critical care medicine : a journal of the Society of Critical Care	1
Anesthesiology	Pediatric emergency care	1
Anesthesiology	Pharmacopsychiatry	1
Anesthesiology	PloS one	1
Anesthesiology	Quality & safety in health care	1
Anesthesiology	Respiratory medicine	1
Anesthesiology	Reviews in obstetrics and gynecology	1
Anesthesiology	Saudi medical journal	1
Anesthesiology	Scandinavian journal of infectious diseases	1
Anesthesiology	Southern medical journal	1
Anesthesiology	Stroke; a journal of cerebral circulation	1
Anesthesiology	Texas reports on biology and medicine	1
Anesthesiology	The American journal of clinical nutrition	1
Anesthesiology	The American journal of physiology	1
Anesthesiology	The British journal of nutrition	1
Anesthesiology	The Cochrane database of systematic reviews	1
Anesthesiology	The Journal of antimicrobial chemotherapy	1
Anesthesiology	The Journal of emergency medicine	1
Anesthesiology	The Journal of hospital infection	1
Anesthesiology	The Journal of infection	1
Anesthesiology	The Journal of neuroscience : the official journal of the Society for	1
Anesthesiology	Tidsskrift for den Norske laegeforening : tidsskrift for praktisk medicin, ny	1
Anesthesiology	Wound repair and regeneration : official publication of the Wound Healing Society	1
Alternative Medicine	Physical therapy	10
Alternative Medicine	Acta paediatrica (Oslo, Norway : 1992)	1
Alternative Medicine	American family physician	1
Alternative Medicine	Annales de dermatologie et de venereologie	1
Alternative Medicine	Aviation, space, and environmental medicine	1
Alternative Medicine	BMJ open	1
Alternative Medicine	Canadian pharmacists journal : CPJ = Revue des pharmaciens du Canada : RPC	1
Alternative Medicine	Cancer treatment reviews	1
Alternative Medicine	Clinical obstetrics and gynecology	1
Alternative Medicine	Current treatment options in oncology	1
Alternative Medicine	Cytopathology : official journal of the British Society for Clinical Cytology	1
Alternative Medicine	Herpes : the journal of the IHMF	1
Alternative Medicine	International journal of dermatology	1
Alternative Medicine	International journal of preventive medicine	1
Alternative Medicine	Journal of anatomy	1
Alternative Medicine	Journal of human lactation : official journal of International Lactation	1
Alternative Medicine	Journal of midwifery & womens health	1
Alternative Medicine	Journal of obstetric, gynecologic, and neonatal nursing : JOGNN / NAACOG	1
Alternative Medicine	Journal of perinatal medicine	1
Alternative Medicine	Journal of the Medical Association of Thailand = Chotmaihet thangphaet	1
Alternative Medicine	Medical hypotheses	1
Alternative Medicine	The Journal of bone and joint surgery. American volume	1
Alternative Medicine	The journal of maternal-fetal & neonatal medicine : the official journal of the	1
Alternative Medicine	The Journal of the American Board of Family Practice / American Board of Family	1
Alternative Medicine	Thyroid : official journal of the American Thyroid Association	1
Not in Practice	BMJ (Clinical research ed.)	58
Not in Practice	Pain medicine (Malden, Mass.)	37
Not in Practice	Medical education	34
Not in Practice	Lancet	31
Not in Practice	The journal of the American Medical Association	27
Not in Practice	Journal of pain and symptom management	25
Not in Practice	Medical teacher	24
Not in Practice	Social science & medicine (1982)	24
Not in Practice	Journal of general internal medicine	21
Not in Practice	Academic medicine : journal of the Association of American Medical Colleges	20
Not in Practice	BMC medical research methodology	20
Not in Practice	Sociology of health & illness	20
Not in Practice	Statistics in medicine	18
Not in Practice	Addiction (Abingdon, England)	17
Not in Practice	The New England journal of medicine	16
Not in Practice	Pain	15
Not in Practice	Journal of advanced nursing	14
Not in Practice	The British journal of general practice	14
Not in Practice	Journal of palliative medicine	13
Not in Practice	Drug and alcohol dependence	11
Not in Practice	Journal of substance abuse treatment	11
Not in Practice	Pain physician	11
Not in Practice	Pediatrics	11
Not in Practice	The journal of pain : official journal of the American Pain Society	11
Not in Practice	Alcohol and alcoholism (Oxford, Oxfordshire)	10
Not in Practice	Archives of internal medicine	10
Not in Practice	Family practice	9
Not in Practice	Qualitative health research	9
Not in Practice	Health policy and planning	8
Not in Practice	Journal of public health management and practice : JPHMP	8
Not in Practice	Patient education and counseling	8
Not in Practice	PLoS medicine	8
Not in Practice	Anesthesia and analgesia	7
Not in Practice	Annals of internal medicine	7
Not in Practice	Birth (Berkeley, Calif.)	7
Not in Practice	Clinical rehabilitation	7
Not in Practice	Physical medicine and rehabilitation clinics of North America	7
Not in Practice	Primary care respiratory journal : journal of the General Practice Airways Group	7
Not in Practice	The Clinical journal of pain	7
Not in Practice	BMC medical education	6
Not in Practice	Health policy (Amsterdam, Netherlands)	6
Not in Practice	Journal of addictive diseases	6
Not in Practice	Journal of clinical nursing	6
Not in Practice	The American journal of drug and alcohol abuse	6
Not in Practice	Advances in therapy	5
Not in Practice	American journal of industrial medicine	5
Not in Practice	Archives of disease in childhood	5
Not in Practice	Archives of general psychiatry	5
Not in Practice	Cancer	5
Not in Practice	Canadian Medical Association journal	5
Not in Practice	Globalization and health	5
Not in Practice	Journal of medical Internet research	5
Not in Practice	Journal of obstetric, gynecologic, and neonatal nursing : JOGNN / NAACOG	5
Not in Practice	Palliative medicine	5
Not in Practice	Respiratory medicine	5
Not in Practice	Sante (Montrouge, France)	5
Not in Practice	Scandinavian journal of caring sciences	5
Not in Practice	The British journal of psychiatry : the journal of mental science	5
Not in Practice	The Cochrane database of systematic reviews	5
Not in Practice	American journal of preventive medicine	4
Not in Practice	Archives of physical medicine and rehabilitation	4
Not in Practice	BMC health services research	4
Not in Practice	Brain research	4
Not in Practice	Chest	4
Not in Practice	European journal of pain (London, England)	4
Not in Practice	Health (London, England : 1997)	4
Not in Practice	Heart & lung : the journal of critical care	4
Not in Practice	Human resources for health	4
Not in Practice	International journal of epidemiology	4
Not in Practice	Japanese journal of clinical oncology	4
Not in Practice	Journal of affective disorders	4
Not in Practice	Journal of clinical psychology	4
Not in Practice	Journal of health and social behavior	4
Not in Practice	Journal of pain & palliative care pharmacotherapy	4
Not in Practice	Journal of physiotherapy	4
Not in Practice	Medecine tropicale : revue du Corps de sante colonial	4
Not in Practice	NIDA research monograph	4
Not in Practice	Prehospital and disaster medicine	4
Not in Practice	Prenatal diagnosis	4
Not in Practice	Proceedings (Baylor University. Medical Center)	4
Not in Practice	Psychological medicine	4
Not in Practice	Quality & safety in health care	4
Not in Practice	The Journal of law, medicine & ethics : a journal of the American Society of Law,	4
Not in Practice	The Journal of neuroscience : the official journal of the Society for	4
Not in Practice	The journals of gerontology. Series A, Biological sciences and medical sciences	4
Not in Practice	Trials	4
Not in Practice	Academic pediatrics	3
Not in Practice	Acta anaesthesiologica Scandinavica	3
Not in Practice	Alcoholism, clinical and experimental research	3
Not in Practice	Anasthesiologie, Intensivmedizin, Notfallmedizin, Schmerztherapie : AINS	3
Not in Practice	Annals of the New York Academy of Sciences	3
Not in Practice	Archives of pediatrics & adolescent medicine	3
Not in Practice	Arthritis and rheumatism	3
Not in Practice	Best practice & research. Clinical gastroenterology	3
Not in Practice	Biometrical journal. Biometrische Zeitschrift	3
Not in Practice	BMC family practice	3
Not in Practice	BMC pregnancy and childbirth	3
Not in Practice	Bulletin of the World Health Organization	3
Not in Practice	Canadian family physician Medecin de famille canadien	3
Not in Practice	Current opinion in supportive and palliative care	3
Not in Practice	Disability and rehabilitation	3
Not in Practice	Frontiers in systems neuroscience	3
Not in Practice	Health & social care in the community	3
Not in Practice	Health expectations : an international journal of public participation in health	3
Not in Practice	Journal of addiction medicine	3
Not in Practice	Journal of biopharmaceutical statistics	3
Not in Practice	Journal of clinical epidemiology	3
Not in Practice	Journal of clinical oncology	3
Not in Practice	Journal of medical education	3
Not in Practice	Journal of the American Chemical Society	3
Not in Practice	Journal of the American Medical Informatics Association	3
Not in Practice	Journal of the National Cancer Institute	3
Not in Practice	Journal of the National Cancer Institute. Monographs	3
Not in Practice	Journal of the Royal Society of Medicine	3
Not in Practice	Medical history	3
Not in Practice	Midwifery	3
Not in Practice	Neuropharmacology	3
Not in Practice	NeuroRx : the journal of the American Society for Experimental NeuroTherapeutics	3
Not in Practice	Psychopharmacology	3
Not in Practice	Psychosomatic medicine	3
Not in Practice	Quality of life research : an international journal of quality of life aspects of	3
Not in Practice	Reproductive health matters	3
Not in Practice	Science (New York, N.Y.)	3
Not in Practice	Seminars in neurology	3
Not in Practice	Social science & medicine	3
Not in Practice	Supportive care in cancer : official journal of the Multinational Association of	3
Not in Practice	The American journal on addictions / American Academy of Psychiatrists in	3
Not in Practice	The American psychologist	3
Not in Practice	The Journal of allergy and clinical immunology	3
Not in Practice	The Journal of pharmacology and experimental therapeutics	3
Not in Practice	The Journal of the American Osteopathic Association	3
Not in Practice	The Medical journal of Australia	3
Not in Practice	The Milbank quarterly	3
Not in Practice	The Neuroscientist : a review journal bringing neurobiology, neurology and	3
Not in Practice	Acta paediatrica (Oslo, Norway : 1992)	2
Not in Practice	Addictive behaviors	2
Not in Practice	Advances in health sciences education : theory and practice	2
Not in Practice	Alternatives to laboratory animals : ATLA	2
Not in Practice	American journal of epidemiology	2
Not in Practice	American journal of health promotion : AJHP	2
Not in Practice	American journal of health-system pharmacy	2
Not in Practice	American journal of public health	2
Not in Practice	Annals of family medicine	2
Not in Practice	Archives of disease in childhood. Fetal and neonatal edition	2
Not in Practice	Behaviour research and therapy	2
Not in Practice	Biological psychiatry	2
Not in Practice	BMC medicine	2
Not in Practice	BMC public health	2
Not in Practice	British journal of medical education	2
Not in Practice	British journal of pharmacology	2
Not in Practice	British medical journal	2
Not in Practice	Canadian journal of anaesthesia = Journal canadien danesthesie	2
Not in Practice	Chronic illness	2
Not in Practice	Chronic respiratory disease	2
Not in Practice	Clinical orthopaedics and related research	2
Not in Practice	Current medical research and opinion	2
Not in Practice	Current opinion in critical care	2
Not in Practice	Current review of pain	2
Not in Practice	Disaster medicine and public health preparedness	2
Not in Practice	European journal of cardiovascular nursing : journal of the Working Group on	2
Not in Practice	General hospital psychiatry	2
Not in Practice	Health affairs (Project Hope)	2
Not in Practice	Heart (British Cardiac Society)	2
Not in Practice	International journal of chronic obstructive pulmonary disease	2
Not in Practice	International journal of health services : planning, administration, evaluation	2
Not in Practice	International journal of palliative nursing	2
Not in Practice	Journal of acquired immune deficiency syndromes (1999)	2
Not in Practice	Journal of allergy	2
Not in Practice	Journal of child health care : for professionals working with children in the	2
Not in Practice	Journal of evaluation in clinical practice	2
Not in Practice	Journal of health communication	2
Not in Practice	Journal of health politics, policy and law	2
Not in Practice	Journal of health services research & policy	2
Not in Practice	Journal of hypertension	2
Not in Practice	Journal of managed care pharmacy : JMCP	2
Not in Practice	Journal of medical ethics	2
Not in Practice	Journal of palliative care	2
Not in Practice	Journal of pediatric oncology nursing : official journal of the Association of	2
Not in Practice	Journal of psychiatric research	2
Not in Practice	Journal of psychoactive drugs	2
Not in Practice	Journal of telemedicine and telecare	2
Not in Practice	Journal of the American College of Cardiology	2
Not in Practice	Journal of the Medical Library Association : JMLA	2
Not in Practice	Mayo Clinic proceedings	2
Not in Practice	Medical care research and review : MCRR	2
Not in Practice	Medical humanities	2
Not in Practice	Medicine, health care, and philosophy	2
Not in Practice	Nursing ethics	2
Not in Practice	Nursing times	2
Not in Practice	ONS news / Oncology Nursing Society	2
Not in Practice	Palliative & supportive care	2
Not in Practice	Perspectives in biology and medicine	2
Not in Practice	Philosophy, ethics, and humanities in medicine : PEHM	2
Not in Practice	Physical therapy	2
Not in Practice	PloS one	2
Not in Practice	Psychiatry and clinical neurosciences	2
Not in Practice	Public health reports (Washington, D.C. : 1974)	2
Not in Practice	Respiratory care	2
Not in Practice	Rheumatology (Oxford, England)	2
Not in Practice	Sante publique (Vandoeuvre-les-Nancy, France)	2
Not in Practice	Scandinavian journal of primary health care	2
Not in Practice	Social psychiatry and psychiatric epidemiology	2
Not in Practice	Substance abuse : official publication of the Association for Medical Education	2
Not in Practice	The American journal of hospice & palliative care	2
Not in Practice	The American journal of managed care	2
Not in Practice	The American journal of psychiatry	2
Not in Practice	The American journal of sports medicine	2
Not in Practice	The International journal of health planning and management	2
Not in Practice	The international journal of tuberculosis and lung disease : the official journal	2
Not in Practice	The Journal of antimicrobial chemotherapy	2
Not in Practice	The Journal of bone and joint surgery. American volume	2
Not in Practice	The Journal of orthopaedic and sports physical therapy	2
Not in Practice	The Journal of the Royal College of General Practitioners	2
Not in Practice	The oncologist	2
Not in Practice	Acta obstetricia et gynecologica Scandinavica	1
[truncated: 328 more rows]

## Sheet: S4
Table S4: List of major MeSH terms having significant different frequencies between clinicians’ reading libraries and a random sample
MeSH term	Frequency: Clinician	Frequency: Random	p-value	diff	B-H step-up FDR control criteria	Significant at FDR=.05	Violate z-test assumption
Pain/drug therapy	0.0186465	0.001	0	0.0176465	2.48385e-06	*
Hip Joint/surgery	0.0154316	0	0	0.0154316	2.48385e-06	*	*
Arthroscopy/methods	0.0130204	0.000166667	0	0.0128537	2.48385e-06	*	*
Analgesics, Opioid/therapeutic use	0.0135027	0.000666667	0	0.012836	2.48385e-06	*	*
Meta-Analysis as Topic	0.0122167	0	0	0.0122167	2.48385e-06	*	*
Internet	0.0133419	0.00133333	1.17684e-14	0.0120086	1.49031e-05	*
Review Literature as Topic	0.0098055	0.000166667	6.4837e-14	0.00963883	1.7387e-05	*	*
Analgesics, Opioid/adverse effects	0.00868028	0	4.73177e-13	0.00868028	1.98708e-05	*	*
Pulmonary Disease, Chronic Obstructive/psychology	0.00755506	0	1.52223e-11	0.00755506	2.23547e-05	*	*
Physician-Patient Relations	0.0115737	0.00166667	1.9917e-11	0.00990704	2.48385e-05	*
Acetabulum/surgery	0.00707282	0	6.74951e-11	0.00707282	2.73224e-05	*	*
Drug-Related Side Effects and Adverse Reactions	0.00691207	0	1.10917e-10	0.00691207	2.98063e-05	*	*
Education, Medical, Undergraduate/methods	0.00707282	0.000166667	2.94981e-10	0.00690615	3.22901e-05	*	*
Information Storage and Retrieval/methods	0.00787655	0.0005	3.77616e-10	0.00737655	3.4774e-05	*	*
Joint Diseases/surgery	0.00691207	0.000166667	4.84589e-10	0.00674541	3.72578e-05	*	*
Students, Medical/psychology	0.00819804	0.000666667	5.02282e-10	0.00753137	3.97417e-05	*	*
Quality of Life	0.0133419	0.00316667	6.36306e-10	0.0101752	4.22255e-05	*
Arthroscopy	0.00675133	0.000166667	7.96198e-10	0.00658466	4.47094e-05	*	*
Drug Interactions	0.00691207	0.000333333	1.94121e-09	0.00657874	4.71932e-05	*	*
Acetabulum/pathology	0.0059476	0	2.19328e-09	0.0059476	4.96771e-05	*	*
Education, Medical/methods	0.00546536	0	9.78432e-09	0.00546536	5.2161e-05	*	*
Clinical Competence	0.00868028	0.00133333	1.09664e-08	0.00734694	5.46448e-05	*
Databases, Factual	0.00755506	0.000833333	1.14961e-08	0.00672172	5.71287e-05	*	*
Attitude of Health Personnel	0.01077	0.0025	2.16325e-08	0.00826997	5.96125e-05	*
Pain Management	0.00610834	0.000333333	2.29973e-08	0.00577501	6.20964e-05	*	*
Hip Joint/pathology	0.0059476	0.000333333	3.77138e-08	0.00561426	6.45802e-05	*	*
Evoked Potentials, Auditory/physiology	0.00546536	0.000166667	4.25852e-08	0.00529869	6.70641e-05	*	*
Arthroplasty, Replacement, Hip/adverse effects	0.00498312	0	4.37706e-08	0.00498312	6.95479e-05	*	*
Attitude to Health	0.010127	0.00233333	5.2259e-08	0.00779366	7.20318e-05	*
Decision Support Systems, Clinical	0.00530461	0.000166667	7.01078e-08	0.00513795	7.45156e-05	*	*
Evidence-Based Medicine	0.00723356	0.00116667	2.59018e-07	0.0060669	7.69995e-05	*
Data Interpretation, Statistical	0.00482238	0.000166667	3.13416e-07	0.00465571	7.94834e-05	*	*
Adaptation, Psychological	0.00739431	0.00133333	4.41228e-07	0.00606098	8.19672e-05	*
Education, Medical	0.00466163	0.000166667	5.16676e-07	0.00449496	8.44511e-05	*	*
Pulmonary Disease, Chronic Obstructive/therapy	0.00466163	0.000166667	5.16676e-07	0.00449496	8.44511e-05	*	*
Hip Joint	0.00417939	0	5.35977e-07	0.00417939	8.94188e-05	*	*
Magnetic Resonance Imaging	0.00948401	0.00266667	1.40555e-06	0.00681734	9.19026e-05	*
Laparoscopy/education	0.0038579	0	1.46533e-06	0.0038579	9.43865e-05	*	*
Arthroplasty, Replacement, Hip/methods	0.00514387	0.0005	1.56637e-06	0.00464387	9.68703e-05	*	*
Anti-Bacterial Agents/therapeutic use	0.00578685	0.000833333	2.19795e-06	0.00495352	9.93542e-05	*	*
Physicians/psychology	0.00417939	0.000166667	2.32072e-06	0.00401273	0.000101838	*	*
Analgesics, Opioid/administration & dosage	0.00498312	0.0005	2.55324e-06	0.00448312	0.000104322	*	*
Practice Guidelines as Topic	0.00642983	0.00116667	2.6095e-06	0.00526317	0.000106806	*
Emotions/physiology	0.00530461	0.000666667	3.08015e-06	0.00463795	0.00010929	*	*
Professional Competence	0.00450088	0.000333333	3.24993e-06	0.00416755	0.000111773	*	*
Curriculum	0.00562611	0.000833333	3.52822e-06	0.00479277	0.000114257	*	*
Communication	0.0059476	0.001	3.87908e-06	0.0049476	0.000116741	*
Data Mining/methods	0.00353641	0	4.017e-06	0.00353641	0.000119225	*	*
Terminology as Topic	0.00482238	0.0005	4.16078e-06	0.00432238	0.000121709	*	*
Polymorphism, Genetic	0.000321492	0.00416667	6.00938e-06	-0.00384517	0.000124193	*	*
Education, Medical, Undergraduate	0.0038579	0.000166667	6.33348e-06	0.00369123	0.000126677	*	*
Acetabulum/injuries	0.00337566	0	6.65878e-06	0.00337566	0.00012916	*	*
Natural Language Processing	0.00337566	0	6.65878e-06	0.00337566	0.00012916	*	*
Brain/physiology	0.00675133	0.0015	6.73425e-06	0.00525133	0.000134128	*
DNA-Binding Proteins/metabolism	0.000160746	0.00366667	7.80487e-06	-0.00350592	0.000136612	*	*
Computational Biology/methods	0.00530461	0.000833333	9.0649e-06	0.00447128	0.000139096	*	*
Palliative Care	0.00530461	0.000833333	9.0649e-06	0.00447128	0.000139096	*	*
Educational Measurement/methods	0.00369715	0.000166667	1.04721e-05	0.00353049	0.000144064	*	*
Evidence-Based Medicine/education	0.00369715	0.000166667	1.04721e-05	0.00353049	0.000144064	*	*
Adverse Drug Reaction Reporting Systems	0.00321492	0	1.10477e-05	0.00321492	0.000149031	*	*
Platelet-Rich Plasma	0.00321492	0	1.10477e-05	0.00321492	0.000149031	*	*
Students, Medical	0.00321492	0	1.10477e-05	0.00321492	0.000149031	*	*
Surgery, Computer-Assisted/methods	0.00321492	0	1.10477e-05	0.00321492	0.000149031	*	*
Models, Chemical	0.000160746	0.0035	1.34002e-05	-0.00333925	0.000158967	*	*
Attention/physiology	0.00610834	0.00133333	1.63675e-05	0.00477501	0.000161451	*
Joint Diseases/diagnosis	0.00353641	0.000166667	1.73263e-05	0.00336974	0.000163934	*	*
Osteoarthritis, Hip/surgery	0.00353641	0.000166667	1.73263e-05	0.00336974	0.000163934	*	*
Sepsis/therapy	0.00353641	0.000166667	1.73263e-05	0.00336974	0.000163934	*	*
Adverse Drug Reaction Reporting Systems/statistics & numerical data	0.00305417	0	1.83476e-05	0.00305417	0.000171386	*	*
Neoplasms/complications	0.00466163	0.000666667	2.09515e-05	0.00399496	0.00017387	*	*
Interpersonal Relations	0.00530461	0.001	2.46531e-05	0.00430461	0.000176354	*
Brain Mapping	0.00626909	0.0015	2.51097e-05	0.00476909	0.000178838	*
Catheter Ablation/methods	0.00337566	0.000166667	2.86871e-05	0.003209	0.000181321	*	*
Evidence-Based Medicine/standards	0.00337566	0.000166667	2.86871e-05	0.003209	0.000181321	*	*
Pain/psychology	0.00417939	0.0005	2.92467e-05	0.00367939	0.000186289	*	*
Internet/utilization	0.00289343	0	3.05039e-05	0.00289343	0.000188773	*	*
Medical Informatics/education	0.00289343	0	3.05039e-05	0.00289343	0.000188773	*	*
Hip Prosthesis	0.00450088	0.000666667	3.37665e-05	0.00383422	0.000193741	*	*
Decision Making	0.00642983	0.00166667	3.7253e-05	0.00476317	0.000196225	*
Bacterial Proteins/metabolism	0	0.00266667	4.58822e-05	-0.00266667	0.000198708	*	*
Low Back Pain/therapy	0.00321492	0.000166667	4.75343e-05	0.00304825	0.000201192	*	*
Ultrasonography/methods	0.00321492	0.000166667	4.75343e-05	0.00304825	0.000201192	*	*
Hip Joint/radiography	0.00273268	0	5.0776e-05	0.00273268	0.00020616	*	*
Pulmonary Disease, Chronic Obstructive/rehabilitation	0.00273268	0	5.0776e-05	0.00273268	0.00020616	*	*
Tendinopathy/therapy	0.00273268	0	5.0776e-05	0.00273268	0.00020616	*	*
Ultrasonography, Interventional/methods	0.00273268	0	5.0776e-05	0.00273268	0.00020616	*	*
Hip Injuries/surgery	0.00305417	0.000166667	7.88309e-05	0.0028875	0.000216095	*	*
Hip Joint/anatomy & histology	0.00305417	0.000166667	7.88309e-05	0.0028875	0.000216095	*	*
Access to Information	0.00257193	0	8.46348e-05	0.00257193	0.000221063	*	*
Antimalarials/pharmacology	0.00257193	0	8.46348e-05	0.00257193	0.000221063	*	*
Information Storage and Retrieval	0.00257193	0	8.46348e-05	0.00257193	0.000221063	*	*
Intestinal Fistula/surgery	0.00257193	0	8.46348e-05	0.00257193	0.000221063	*	*
Medication Errors/prevention & control	0.00257193	0	8.46348e-05	0.00257193	0.000221063	*	*
Research Design	0.00482238	0.001	9.70385e-05	0.00382238	0.000233482	*
Facial Expression	0.00337566	0.000333333	0.000104743	0.00304233	0.000235966	*	*
Randomized Controlled Trials as Topic	0.00337566	0.000333333	0.000104743	0.00304233	0.000235966	*	*
Diffusion of Innovation	0.00289343	0.000166667	0.000130856	0.00272676	0.000240934	*	*
Medical Order Entry Systems	0.00289343	0.000166667	0.000130856	0.00272676	0.000240934	*	*
Narcotics/therapeutic use	0.00289343	0.000166667	0.000130856	0.00272676	0.000240934	*	*
Bacteremia/microbiology	0.00241119	0	0.000141287	0.00241119	0.000248385	*	*
Cartilage, Articular/pathology	0.00241119	0	0.000141287	0.00241119	0.000248385	*	*
Medical Informatics/methods	0.00241119	0	0.000141287	0.00241119	0.000248385	*	*
Pain, Intractable/drug therapy	0.00241119	0	0.000141287	0.00241119	0.000248385	*	*
Randomized Controlled Trials as Topic/standards	0.00241119	0	0.000141287	0.00241119	0.000248385	*	*
Prosthesis Failure	0.00353641	0.0005	0.000204017	0.00303641	0.000260805	*	*
Hip Joint/physiopathology	0.00273268	0.000166667	0.00021744	0.00256601	0.000263289	*	*
Sepsis/mortality	0.00273268	0.000166667	0.00021744	0.00256601	0.000263289	*	*
Social Support	0.0038579	0.000666667	0.000225327	0.00319123	0.000268256	*	*
Kidney Failure, Chronic/therapy	0.00659058	0.00216667	0.000227641	0.00442391	0.00027074	*
Acetabulum/anatomy & histology	0.00225044	0	0.000236269	0.00225044	0.000273224	*	*
Adrenal Cortex Hormones/administration & dosage	0.00225044	0	0.000236269	0.00225044	0.000273224	*	*
Arthroscopy/adverse effects	0.00225044	0	0.000236269	0.00225044	0.000273224	*	*
Education, Medical/trends	0.00225044	0	0.000236269	0.00225044	0.000273224	*	*
Nerve Block/methods	0.00225044	0	0.000236269	0.00225044	0.000273224	*	*
Opioid-Related Disorders/prevention & control	0.00225044	0	0.000236269	0.00225044	0.000273224	*	*
DNA/chemistry	0	0.00216667	0.000239431	-0.00216667	0.000288127	*	*
Software	0.00707282	0.0025	0.000266373	0.00457282	0.000290611	*
Femur/surgery	0.00305417	0.000333333	0.00028282	0.00272084	0.000293095	*	*
Patient Participation	0.00305417	0.000333333	0.00028282	0.00272084	0.000293095	*	*

## Sheet: S5
Table S5: List of minor MeSH terms having significant different frequencies between clinicians’ reading libraries and a random sample
MeSH term	Frequency: Clinician	Frequency: Random	p-value	diff	B-H step-up FDR control criteria	Significant at FDR=.05	Violate z-test assumption
Humans	0.860794	0.602667	0	0.258127	1.94977e-06	*
Adult	0.297862	0.1625	0	0.135362	1.94977e-06	*
Female	0.432085	0.3025	0	0.129585	1.94977e-06	*
Male	0.421636	0.293667	0	0.12797	1.94977e-06	*
Middle Aged	0.269249	0.149	0	0.120249	1.94977e-06	*
Aged	0.186787	0.104	0	0.0827867	1.94977e-06	*
Treatment Outcome	0.0988587	0.0515	0	0.0473587	1.94977e-06	*
Adolescent	0.10995	0.069	2.44249e-15	0.0409502	4.67946e-05	*
Aged, 80 and over	0.0721749	0.0388333	8.88178e-16	0.0333416	4.48448e-05	*
Prospective Studies	0.0548143	0.024	0	0.0308143	1.94977e-06	*	*
Follow-Up Studies	0.048063	0.0223333	1.44329e-14	0.0257297	5.26439e-05	*	*
Chronic Disease	0.0313454	0.007	0	0.0243454	1.94977e-06	*	*
Questionnaires	0.0477415	0.0235	5.71987e-13	0.0242415	6.62923e-05	*	*
Pain Measurement	0.0263623	0.00233333	0	0.024029	1.94977e-06	*	*
Qualitative Research	0.0186465	0.00183333	0	0.0168132	1.94977e-06	*	*
Young Adult	0.0511172	0.0343333	4.67742e-06	0.0167839	0.000247621	*
Severity of Illness Index	0.030381	0.0138333	5.67039e-10	0.0165476	9.94385e-05	*	*
Reproducibility of Results	0.0377753	0.0215	1.21555e-07	0.0162753	0.00017353	*	*
Randomized Controlled Trials as Topic	0.020897	0.00533333	5.44009e-14	0.0155636	6.0443e-05	*	*
Retrospective Studies	0.0498312	0.0348333	3.95116e-05	0.0149979	0.000317813	*
United States	0.0438836	0.0291667	1.50421e-05	0.014717	0.000282717	*
Cohort Studies	0.0258801	0.0121667	3.19848e-08	0.0137134	0.000140384	*	*
Magnetic Resonance Imaging	0.0250764	0.0115	2.38773e-08	0.0135764	0.000132585	*	*
Interviews as Topic	0.0165568	0.003	3.81917e-14	0.0135568	5.65434e-05	*	*
Databases, Factual	0.0149494	0.00183333	2.88658e-15	0.013116	4.87443e-05	*	*
Physician-Patient Relations	0.0131812	0.000833333	4.44089e-16	0.0123478	4.2895e-05	*	*
Quality of Life	0.0165568	0.0045	8.29505e-11	0.0120568	8.579e-05	*	*
Curriculum	0.0133419	0.0015	3.68594e-14	0.0118419	5.45937e-05	*	*
Pain/etiology	0.0133419	0.00183333	3.33511e-13	0.0115086	6.23928e-05	*	*
Double-Blind Method	0.018968	0.0075	3.2988e-08	0.011468	0.000142333	*	*
Great Britain	0.019611	0.00866667	3.30006e-07	0.0109443	0.000200827	*	*
Clinical Competence	0.0125382	0.002	9.64562e-12	0.0105382	7.7991e-05	*	*
Range of Motion, Articular	0.0118952	0.0015	2.65521e-12	0.0103952	7.21416e-05	*	*
Prognosis	0.0241119	0.0143333	8.60202e-05	0.00977855	0.000384105	*	*
Attitude of Health Personnel	0.0115737	0.002	1.5147e-10	0.0095737	8.96896e-05	*	*
Social Support	0.0104485	0.001	6.38689e-12	0.00944848	7.60412e-05	*	*
Evidence-Based Medicine	0.0117344	0.0025	1.58044e-09	0.00923445	0.000111137	*	*
Brain Mapping	0.010127	0.00166667	1.29664e-09	0.00846032	0.000107238	*	*
Patient Satisfaction	0.010127	0.00183333	3.45879e-09	0.00829366	0.000115037	*	*
Comorbidity	0.0159138	0.00766667	2.56066e-05	0.00824717	0.000296366	*	*
Research Design	0.0110915	0.003	1.04377e-07	0.00809146	0.000167681	*	*
User-Computer Interface	0.00932326	0.00183333	3.30539e-08	0.00748993	0.000144283	*	*
Cadaver	0.00884102	0.0015	1.89871e-08	0.00734102	0.000128685	*	*
Adaptation, Psychological	0.00900177	0.00166667	3.1813e-08	0.0073351	0.000138434	*	*
Communication	0.00868028	0.00166667	7.86114e-08	0.00701361	0.000165731	*	*
Hip Joint/radiography	0.00691207	0	1.10917e-10	0.00691207	8.77398e-05	*	*
Practice Guidelines as Topic	0.0126989	0.00583333	7.91392e-05	0.00686559	0.000364608	*	*
Software	0.00964475	0.00283333	1.96094e-06	0.00681142	0.000233973	*	*
Data Interpretation, Statistical	0.0106092	0.00383333	1.06188e-05	0.00677589	0.000274918	*	*
Focus Groups	0.00835878	0.00166667	1.93282e-07	0.00669212	0.000183279	*	*
Activities of Daily Living	0.00868028	0.002	4.71965e-07	0.00668028	0.000204726	*	*
Internet	0.0098055	0.00316667	5.37339e-06	0.00663883	0.000251521	*	*
Attitude to Health	0.00755506	0.001	3.5277e-08	0.00655506	0.000146233	*	*
Reoperation	0.00948401	0.003	5.93398e-06	0.00648401	0.000253471	*	*
Psychiatric Status Rating Scales	0.00964475	0.00316667	7.92055e-06	0.00647808	0.000267119	*	*
Acetabulum/radiography	0.00642983	0	4.9277e-10	0.00642983	9.74887e-05	*	*
Decision Making	0.00739431	0.00116667	1.62647e-07	0.00622764	0.000179379	*	*
Reaction Time/physiology	0.00851953	0.0025	7.74029e-06	0.00601953	0.000265169	*	*
Drug Administration Schedule	0.0102877	0.00433333	0.000118688	0.0059544	0.000405553	*	*
Pilot Projects	0.0115737	0.00566667	0.000430607	0.00590704	0.000543987	*	*
Recovery of Function	0.00884102	0.003	2.79903e-05	0.00584102	0.000302215	*	*
Acetabulum/pathology	0.00578685	0	3.60955e-09	0.00578685	0.000116986	*	*
Acetabulum/surgery	0.00578685	0	3.60955e-09	0.00578685	0.000116986	*	*
Injections, Intra-Articular	0.0059476	0.000166667	9.55969e-09	0.00578093	0.000126735	*	*
Disability Evaluation	0.00707282	0.00133333	1.09876e-06	0.00573948	0.000222274	*	*
Outcome Assessment (Health Care)	0.00739431	0.00166667	2.77385e-06	0.00572764	0.000239822	*	*
Bias (Epidemiology)	0.00642983	0.000833333	3.28308e-07	0.0055965	0.000198877	*	*
Netherlands	0.00578685	0.000333333	6.1853e-08	0.00545352	0.000157932	*	*
Pulmonary Disease, Chronic Obstructive/psychology	0.00546536	0.000166667	4.25852e-08	0.00529869	0.000154032	*	*
Prosthesis Failure	0.00578685	0.0005	2.21393e-07	0.00528685	0.000191078	*	*
England	0.0077158	0.0025	5.69464e-05	0.0052158	0.00034706	*	*
Hip Joint/physiopathology	0.00514387	0	2.6555e-08	0.00514387	0.000136484	*	*
Hip Joint/surgery	0.00530461	0.000166667	7.01078e-08	0.00513795	0.000163781	*	*
Arthroscopy	0.00546536	0.0005	5.89113e-07	0.00496536	0.000208626	*	*
Analgesics, Opioid/administration & dosage	0.00562611	0.000666667	1.17627e-06	0.00495944	0.000224224	*	*
Anti-Bacterial Agents/therapeutic use	0.00723356	0.00233333	9.34363e-05	0.00490023	0.000391905	*	*
Health Knowledge, Attitudes, Practice	0.0077158	0.00283333	0.000207451	0.00488247	0.000458197	*	*
Program Evaluation	0.0077158	0.00283333	0.000207451	0.00488247	0.000458197	*	*
Psychometrics	0.0077158	0.00283333	0.000207451	0.00488247	0.000458197	*	*
Terminology as Topic	0.00546536	0.000666667	1.90399e-06	0.00479869	0.000232023	*	*
Cooperative Behavior	0.00562611	0.000833333	3.52822e-06	0.00479277	0.000243722	*	*
Educational Measurement	0.00562611	0.000833333	3.52822e-06	0.00479277	0.000243722	*	*
Intensive Care Units	0.00482238	0.000166667	3.13416e-07	0.00465571	0.000196927	*	*
Pain/drug therapy	0.00498312	0.000333333	7.35043e-07	0.00464979	0.000214475	*	*
Functional Laterality/physiology	0.00562611	0.001	9.80671e-06	0.00462611	0.000271019	*	*
Acoustic Stimulation	0.0059476	0.00133333	2.55143e-05	0.00461426	0.000294416	*	*
Hip Joint/pathology	0.00450088	0	1.96492e-07	0.00450088	0.000185229	*	*
Analgesics, Opioid/therapeutic use	0.00482238	0.000333333	1.20628e-06	0.00448904	0.000226174	*	*
Oxygen/blood	0.00562611	0.00116667	2.53986e-05	0.00445944	0.000292466	*	*
Electroencephalography	0.00610834	0.00166667	8.69028e-05	0.00444168	0.000389955	*	*
Length of Stay	0.00610834	0.00183333	0.000184996	0.00427501	0.000450398	*	*
Cartilage, Articular/pathology	0.00434014	0.000166667	1.4059e-06	0.00417347	0.000228124	*	*
Sepsis/mortality	0.00401865	0	8.85946e-07	0.00401865	0.000218375	*	*
Program Development	0.00482238	0.000833333	3.70135e-05	0.00398904	0.000308064	*	*
Nursing Methodology Research	0.00546536	0.0015	0.000214749	0.00396536	0.000464046	*	*
Pain/physiopathology	0.00466163	0.000833333	5.90016e-05	0.0038283	0.000350959	*	*
Health Policy	0.00498312	0.00116667	0.00015165	0.00381646	0.000442599	*	*
Arthroplasty, Replacement, Hip	0.00369715	0	2.42526e-06	0.00369715	0.000235923	*	*
Databases, Bibliographic	0.00369715	0	2.42526e-06	0.00369715	0.000235923	*	*
Osteoarthritis, Hip/surgery	0.0038579	0.000166667	6.33348e-06	0.00369123	0.00025737	*	*
Pain/psychology	0.0038579	0.000166667	6.33348e-06	0.00369123	0.00025737	*	*
Depressive Disorder/diagnosis	0.00434014	0.000666667	5.43661e-05	0.00367347	0.00034511	*	*
Motivation	0.00514387	0.0015	0.000496532	0.00364387	0.000555686	*	*
APACHE	0.00369715	0.000166667	1.04721e-05	0.00353049	0.000272968	*	*
Drug-Related Side Effects and Adverse Reactions	0.00401865	0.0005	4.7572e-05	0.00351865	0.000327562	*	*
Hospital Mortality	0.00434014	0.000833333	0.000149211	0.0035068	0.000440649	*	*
Self Concept	0.00466163	0.00116667	0.000365246	0.00349496	0.00051864	*	*
Interpersonal Relations	0.00482238	0.00133333	0.000533493	0.00348904	0.000557635	*	*
Dominance, Cerebral/physiology	0.00337566	0	6.65878e-06	0.00337566	0.00026127	*	*
Information Storage and Retrieval/methods	0.00353641	0.000166667	1.73263e-05	0.00336974	0.000286617	*	*
Palliative Care	0.00369715	0.000333333	3.88079e-05	0.00336382	0.000315863	*	*
Task Performance and Analysis	0.00401865	0.000666667	0.000140458	0.00335198	0.000417252	*	*
Pain/diagnosis	0.00353641	0.000333333	6.37525e-05	0.00320308	0.000356809	*	*
Teaching/methods	0.00369715	0.0005	0.000125655	0.00319715	0.000407503	*	*
Depressive Disorder/psychology	0.00401865	0.000833333	0.000374564	0.00318531	0.00052059	*	*
Cartilage, Articular/surgery	0.00321492	0.000166667	4.75343e-05	0.00304825	0.000323662	*	*
Primary Health Care	0.00321492	0.000166667	4.75343e-05	0.00304825	0.000323662	*	*
Research Design/standards	0.00337566	0.000333333	0.000104743	0.00304233	0.000395804	*	*
Bacteremia/microbiology	0.00353641	0.0005	0.000204017	0.00303641	0.000456247	*	*
Learning	0.00369715	0.000666667	0.000360938	0.00303049	0.000508891	*	*
Semantics	0.00369715	0.000666667	0.000360938	0.00303049	0.000508891	*	*
Analgesics, Opioid/adverse effects	0.00289343	0	3.05039e-05	0.00289343	0.000304165	*	*
Information Storage and Retrieval	0.00305417	0.000166667	7.88309e-05	0.0028875	0.000362658	*	*
Femur Head/pathology	0.00273268	0	5.0776e-05	0.00273268	0.000331462	*	*
Information Dissemination	0.00273268	0	5.0776e-05	0.00273268	0.000331462	*	*
Joint Diseases/radiography	0.00273268	0	5.0776e-05	0.00273268	0.000331462	*	*
Low Back Pain/etiology	0.00273268	0	5.0776e-05	0.00273268	0.000331462	*	*
Pain Threshold/drug effects	0.00273268	0	5.0776e-05	0.00273268	0.000331462	*	*
Power (Psychology)	0.00273268	0	5.0776e-05	0.00273268	0.000331462	*	*
Social Perception	0.00273268	0	5.0776e-05	0.00273268	0.000331462	*	*
Community-Acquired Infections/microbiology	0.00289343	0.000166667	0.000130856	0.00272676	0.000409453	*	*
Pain Management	0.00305417	0.000333333	0.00028282	0.00272084	0.000495243	*	*
Self-Assessment	0.00305417	0.000333333	0.00028282	0.00272084	0.000495243	*	*
Professional-Patient Relations	0.00321492	0.0005	0.000536489	0.00271492	0.000559585	*	*
Review Literature as Topic	0.00321492	0.0005	0.000536489	0.00271492	0.000559585	*	*
Femur/surgery	0.00257193	0	8.46348e-05	0.00257193	0.000372407	*	*
Joint Diseases/surgery	0.00257193	0	8.46348e-05	0.00257193	0.000372407	*	*
Kidney Failure, Chronic/psychology	0.00257193	0	8.46348e-05	0.00257193	0.000372407	*	*
Low Back Pain/physiopathology	0.00257193	0	8.46348e-05	0.00257193	0.000372407	*	*
Osteoarthritis, Hip/physiopathology	0.00257193	0	8.46348e-05	0.00257193	0.000372407	*	*
Substance-Related Disorders/psychology	0.00257193	0	8.46348e-05	0.00257193	0.000372407	*	*
Osteoarthritis, Hip/radiography	0.00273268	0.000166667	0.00021744	0.00256601	0.000465996	*	*
Physical Examination	0.00273268	0.000166667	0.00021744	0.00256601	0.000465996	*	*
Schools, Medical	0.00273268	0.000166667	0.00021744	0.00256601	0.000465996	*	*
Decision Support Systems, Clinical	0.00289343	0.000333333	0.000464781	0.00256009	0.000547886	*	*
Drug Tolerance	0.00289343	0.000333333	0.000464781	0.00256009	0.000547886	*	*
Drug Utilization	0.00289343	0.000333333	0.000464781	0.00256009	0.000547886	*	*
Acetabulum/physiopathology	0.00241119	0	0.000141287	0.00241119	0.000419201	*	*
Arthrography	0.00241119	0	0.000141287	0.00241119	0.000419201	*	*
Femur Neck/radiography	0.00241119	0	0.000141287	0.00241119	0.000419201	*	*
Intestinal Fistula/etiology	0.00241119	0	0.000141287	0.00241119	0.000419201	*	*
Medicine	0.00241119	0	0.000141287	0.00241119	0.000419201	*	*
Opioid-Related Disorders/psychology	0.00241119	0	0.000141287	0.00241119	0.000419201	*	*
Pulmonary Disease, Chronic Obstructive/complications	0.00241119	0	0.000141287	0.00241119	0.000419201	*	*
Sepsis/therapy	0.00241119	0	0.000141287	0.00241119	0.000419201	*	*
Shock, Septic/therapy	0.00241119	0	0.000141287	0.00241119	0.000419201	*	*
Specialization	0.00241119	0	0.000141287	0.00241119	0.000419201	*	*
Arthroplasty, Replacement, Hip/adverse effects	0.00257193	0.000166667	0.000361728	0.00240527	0.000512791	*	*
Education, Medical	0.00257193	0.000166667	0.000361728	0.00240527	0.000512791	*	*
Orthopedic Procedures/methods	0.00257193	0.000166667	0.000361728	0.00240527	0.000512791	*	*
Faculty, Medical	0.00225044	0	0.000236269	0.00225044	0.000471845	*	*
Morphine/administration & dosage	0.00225044	0	0.000236269	0.00225044	0.000471845	*	*
Osteoarthritis, Hip/etiology	0.00225044	0	0.000236269	0.00225044	0.000471845	*	*
Attitude to Computers	0.0020897	0	0.000395882	0.0020897	0.000522539	*	*
Cerebral Cortex/physiology	0.0020897	0	0.000395882	0.0020897	0.000522539	*	*
Medical Records Systems, Computerized	0.0020897	0	0.000395882	0.0020897	0.000522539	*	*
Students, Medical/statistics & numerical data	0.0020897	0	0.000395882	0.0020897	0.000522539	*	*
Trust	0.0020897	0	0.000395882	0.0020897	0.000522539	*	*
Circular Dichroism	0	0.002	0.000417046	-0.002	0.000532288	*	*
Population Dynamics	0	0.002	0.000417046	-0.002	0.000532288	*	*
Solutions	0	0.002	0.000417046	-0.002	0.000532288	*	*
Biomass	0	0.00216667	0.000239431	-0.00216667	0.000477695	*	*
Dimerization	0	0.00216667	0.000239431	-0.00216667	0.000477695	*	*
Gas Chromatography-Mass Spectrometry	0	0.00216667	0.000239431	-0.00216667	0.000477695	*	*
Genes, Reporter	0	0.00216667	0.000239431	-0.00216667	0.000477695	*	*
Graft Survival	0	0.00216667	0.000239431	-0.00216667	0.000477695	*	*
Nuclear Proteins/genetics	0	0.00216667	0.000239431	-0.00216667	0.000477695	*	*
CHO Cells	0	0.00233333	0.000137776	-0.00233333	0.000413352	*	*
DNA, Complementary/genetics	0	0.00233333	0.000137776	-0.00233333	0.000413352	*	*
Gene Expression Regulation, Developmental	0.000160746	0.0025	0.00034988	-0.00233925	0.000504991	*	*
Mutagenesis, Site-Directed	0.000160746	0.0025	0.00034988	-0.00233925	0.000504991	*	*
Hydrolysis	0	0.0025	7.94383e-05	-0.0025	0.000366557	*	*
Materials Testing	0	0.0025	7.94383e-05	-0.0025	0.000366557	*	*
X-Ray Diffraction	0	0.0025	7.94383e-05	-0.0025	0.000366557	*	*
Enzyme Activation	0.000160746	0.00266667	0.000202572	-0.00250592	0.000452348	*	*
RNA, Messenger/biosynthesis	0.000160746	0.00266667	0.000202572	-0.00250592	0.000452348	*	*
Cell Membrane/metabolism	0.000321492	0.00283333	0.000426086	-0.00251184	0.000540087	*	*
Gene Expression Regulation/drug effects	0.000321492	0.00283333	0.000426086	-0.00251184	0.000540087	*	*
Genetic Vectors	0	0.00266667	4.58822e-05	-0.00266667	0.000321713	*	*
Microscopy, Fluorescence	0.000160746	0.00283333	0.000117432	-0.00267259	0.000397754	*	*
Peptides/chemistry	0.000160746	0.00283333	0.000117432	-0.00267259	0.000397754	*	*
Recombinant Proteins	0.000160746	0.00283333	0.000117432	-0.00267259	0.000397754	*	*
Transplantation, Homologous	0.000160746	0.00283333	0.000117432	-0.00267259	0.000397754	*	*
Microscopy, Electron, Transmission	0.000321492	0.003	0.000250081	-0.00267851	0.000489393	*	*
Adsorption	0	0.00283333	2.65415e-05	-0.00283333	0.000298315	*	*
Escherichia coli/metabolism	0	0.00283333	2.65415e-05	-0.00283333	0.000298315	*	*
Spectrophotometry, Ultraviolet	0.000160746	0.003	6.81539e-05	-0.00283925	0.000358758	*	*
Water/chemistry	0.000160746	0.003	6.81539e-05	-0.00283925	0.000358758	*	*
Tissue Distribution	0.000321492	0.00316667	0.000146779	-0.00284517	0.000438699	*	*
Enzyme Inhibitors/pharmacology	0.000482238	0.00333333	0.000277455	-0.0028511	0.000491343	*	*
Transcription Factors/genetics	0.000482238	0.00333333	0.000277455	-0.0028511	0.000491343	*	*
Oligonucleotide Array Sequence Analysis	0.000642983	0.0035	0.000474835	-0.00285702	0.000553736	*	*
RNA, Ribosomal, 16S/genetics	0	0.003	1.53744e-05	-0.003	0.000284667	*	*
Solubility	0.000160746	0.00316667	3.95949e-05	-0.00300592	0.000319763	*	*
Promoter Regions, Genetic	0.000321492	0.00333333	8.61515e-05	-0.00301184	0.000386055	*	*
RNA Interference	0.000321492	0.00333333	8.61515e-05	-0.00301184	0.000386055	*	*
Transcription, Genetic	0.000642983	0.00366667	0.000287009	-0.00302368	0.000501092	*	*
Cell Proliferation/drug effects	0.000803729	0.00383333	0.000461856	-0.0030296	0.000545937	*	*
Environmental Monitoring	0	0.00316667	8.91665e-06	-0.00316667	0.000269069	*	*
Culture Media	0.000160746	0.00333333	2.30246e-05	-0.00317259	0.000290516	*	*
Gene Deletion	0.000321492	0.0035	5.05698e-05	-0.00317851	0.000329512	*	*
Microscopy, Electron, Scanning	0.000642983	0.00383333	0.000173147	-0.00319035	0.000448448	*	*
DNA-Binding Proteins/genetics	0.000803729	0.004	0.000282875	-0.00319627	0.000499142	*	*
Electrophoresis, Polyacrylamide Gel	0.000160746	0.0035	1.34002e-05	-0.00333925	0.000280767	*	*
Reactive Oxygen Species/metabolism	0.000482238	0.00383333	5.83302e-05	-0.0033511	0.00034901	*	*
Gene Frequency	0.000803729	0.00416667	0.000172818	-0.00336294	0.000446498	*	*
Recombinant Proteins/genetics	0	0.0035	3.00874e-06	-0.0035	0.000241772	*	*
Chromatography, High Pressure Liquid	0.000964475	0.0045	0.000166406	-0.00353552	0.000444548	*	*
Microscopy, Electron	0.000482238	0.00416667	2.05457e-05	-0.00368443	0.000288567	*	*
Models, Chemical	0.000642983	0.00433333	3.76552e-05	-0.00369035	0.000311964	*	*
Particle Size	0.000642983	0.00433333	3.76552e-05	-0.00369035	0.000311964	*	*
Molecular Conformation	0.000321492	0.00416667	6.00938e-06	-0.00384517	0.00025542	*	*
Magnetic Resonance Spectroscopy	0.000482238	0.00433333	1.21832e-05	-0.0038511	0.000278818	*	*
Mice, Transgenic	0.000964475	0.00483333	6.30539e-05	-0.00386886	0.000354859	*	*
Seasons	0.000482238	0.0045	7.22086e-06	-0.00401776	0.000263219	*	*
HeLa Cells	0	0.00416667	3.46052e-07	-0.00416667	0.000202776	*	*
Catalysis	0.000160746	0.00433333	9.04062e-07	-0.00417259	0.000220324	*	*
Cell Survival/drug effects	0.00112522	0.00533333	3.73331e-05	-0.00420811	0.000310014	*	*
Cricetinae	0	0.00433333	2.01868e-07	-0.00433333	0.000187178	*	*
Protein Structure, Secondary	0	0.00433333	2.01868e-07	-0.00433333	0.000187178	*	*
Apoptosis/drug effects	0.000160746	0.0045	5.28143e-07	-0.00433925	0.000206676	*	*
Tumor Cells, Cultured	0.000642983	0.005	4.84203e-06	-0.00435702	0.000249571	*	*
Mice, Inbred BALB C	0.00192895	0.00633333	0.000137148	-0.00440438	0.000411402	*	*
Flow Cytometry	0.00241119	0.00683333	0.000296187	-0.00442215	0.000503042	*	*
Escherichia coli/genetics	0.000482238	0.005	1.49978e-06	-0.00451776	0.000230073	*	*
Sequence Alignment	0	0.00483333	4.02019e-08	-0.00483333	0.000152082	*	*
Substrate Specificity	0.000160746	0.005	1.05576e-07	-0.00483925	0.00016963	*	*
Stereoisomerism	0.000160746	0.00516667	6.17792e-08	-0.00500592	0.000155982	*	*
Recombinant Proteins/metabolism	0.000321492	0.00533333	1.45171e-07	-0.00501184	0.00017548	*	*
RNA, Messenger/genetics	0.0017682	0.007	1.08202e-05	-0.0052318	0.000276868	*	*
Crystallography, X-Ray	0.000160746	0.0055	2.11755e-08	-0.00533925	0.000130635	*	*
Swine	0.000964475	0.00633333	7.27521e-07	-0.00536886	0.000212525	*	*
Protein Conformation	0.000482238	0.00616667	3.7947e-08	-0.00568443	0.000150133	*	*
Species Specificity	0.00128597	0.007	7.53139e-07	-0.00571403	0.000216425	*	*
Phosphorylation	0.000964475	0.00683333	1.6041e-07	-0.00586886	0.000177429	*	*
Dogs	0.00112522	0.00716667	1.68957e-07	-0.00604145	0.000181329	*	*
Hydrogen-Ion Concentration	0.00128597	0.00733333	2.82929e-07	-0.00604737	0.000194977	*	*
Binding Sites	0.00160746	0.00766667	7.11457e-07	-0.00605921	0.000210576	*	*
Phenotype	0.00466163	0.0108333	9.45676e-05	-0.0061717	0.000393854	*	*
Disease Models, Animal	0.00659058	0.0128333	0.000418466	-0.00624275	0.000538138	*	*
Sequence Homology, Amino Acid	0.000160746	0.0065	8.58335e-10	-0.00633925	0.000105288	*	*
Surface Properties	0.00112522	0.0075	6.2163e-08	-0.00637478	0.000159881	*	*
Signal Transduction	0.0017682	0.00833333	2.62745e-07	-0.00656513	0.000193028	*	*
Genotype	0.00466163	0.0113333	3.2507e-05	-0.0066717	0.000306114	*	*
Cloning, Molecular	0.000321492	0.00716667	4.21753e-10	-0.00684517	9.55389e-05	*	*
Structure-Activity Relationship	0.000964475	0.00783333	7.60819e-09	-0.00686886	0.000124786	*	*
Oxidation-Reduction	0.000321492	0.00733333	2.48094e-10	-0.00701184	9.16394e-05	*	*
Sequence Analysis, DNA	0.00112522	0.00833333	5.01656e-09	-0.00720811	0.000122836	*	*
Cattle	0.00160746	0.00883333	2.45651e-08	-0.00722587	0.000134534	*	*
Temperature	0.000964475	0.00866667	5.88271e-10	-0.00770219	0.000101388	*	*
Transfection	0.000321492	0.00833333	1.02889e-11	-0.00801184	7.99407e-05	*	*
Polymerase Chain Reaction	0.00160746	0.00983333	1.30109e-09	-0.00822587	0.000109187	*	*
Mice, Knockout	0.00160746	0.01	7.94258e-10	-0.00839254	0.000103338	*	*
RNA, Messenger/metabolism	0.00192895	0.0103333	2.13651e-09	-0.00840438	0.000113087	*	*
Blotting, Western	0.000482238	0.00916667	2.88147e-12	-0.00868443	7.40914e-05	*	*
Reverse Transcriptase Polymerase Chain Reaction	0.00353641	0.0123333	3.65043e-08	-0.00879692	0.000148183	*	*
Models, Biological	0.0038579	0.0126667	6.5218e-08	-0.00880877	0.000161831	*	*
Dose-Response Relationship, Drug	0.0109307	0.0198333	6.11797e-05	-0.00890261	0.000352909	*	*
Mice, Inbred C57BL	0.00498312	0.0143333	1.11638e-07	-0.00935021	0.00017158	*	*
Molecular Structure	0.000482238	0.00983333	3.48832e-13	-0.0093511	6.43425e-05	*	*
Protein Structure, Tertiary	0.000803729	0.0101667	1.66178e-12	-0.00936294	7.01919e-05	*	*
Rats, Wistar	0.00192895	0.0115	7.0878e-11	-0.00957105	8.38403e-05	*	*
Mutation	0.00289343	0.0128333	3.97752e-10	-0.00993991	9.35891e-05	*	*
Phylogeny	0.00144671	0.012	6.58584e-13	-0.0105533	6.82421e-05	*	*
Rats, Sprague-Dawley	0.00514387	0.016	3.78444e-09	-0.0108561	0.000120886	*	*
Models, Molecular	0.000964475	0.0125	3.9968e-15	-0.0115355	5.06941e-05	*	*
Immunohistochemistry	0.00434014	0.0163333	4.47409e-11	-0.0119932	8.18905e-05	*	*
Protein Binding	0.000642983	0.0128333	0	-0.0121903	1.94977e-06	*	*
Kinetics	0.00160746	0.0151667	2.22045e-16	-0.0135592	3.89955e-05	*	*
Cell Line, Tumor	0.00337566	0.017	4.57412e-14	-0.0136243	5.84932e-05	*	*
Base Sequence	0.00305417	0.0185	0	-0.0154458	1.94977e-06	*	*
Cells, Cultured	0.00482238	0.0216667	2.22045e-16	-0.0168443	3.89955e-05	*	*
Amino Acid Sequence	0.00144671	0.0193333	0	-0.0178866	1.94977e-06	*	*
Cell Line	0.00305417	0.022	0	-0.0189458	1.94977e-06	*	*
Molecular Sequence Data	0.00353641	0.0311667	0	-0.0276303	1.94977e-06	*	*
Rats	0.0141456	0.0458333	0	-0.0316877	1.94977e-06	*	*
Mice	0.0181643	0.0675	0	-0.0493357	1.94977e-06	*	*
Animals	0.0753898	0.232833	0	-0.157444	1.94977e-06	*
